# Supplementary material for: Translocation of vaginal microbiota is involved in impairment and protection of uterine health
Source: Nat Commun. 2021 Jul 7;12:4191. doi: 10.1038/s41467-021-24516-8 (PMC8263591; doi:10.1038/s41467-021-24516-8)
Supplement: Supplementary file 4 — Source Data [file 41467_2021_24516_MOESM4_ESM.zip › Source Data.xlsx]

## Sheet: Figure 1D
Figure 1D
BC_Distance_DifferByTimePoint_PheatMap
Age_1	Age_2	Position	Average	Median
20	20	vagina	0.62552	0.623452
20	30	vagina	0.671876	0.659808
20	40	vagina	0.700405	0.69302
20	50	vagina	0.732608	0.732068
20	60	vagina	0.729594	0.723273
20	70	vagina	0.704863	0.701518
30	20	vagina	0.671876	0.659808
30	30	vagina	0.690237	0.680052
30	40	vagina	0.717045	0.720249
30	50	vagina	0.7498	0.751146
30	60	vagina	0.757415	0.753698
30	70	vagina	0.738764	0.733248
40	20	vagina	0.700405	0.69302
40	30	vagina	0.717045	0.720249
40	40	vagina	0.732671	0.739072
40	50	vagina	0.747717	0.758048
40	60	vagina	0.754639	0.759796
40	70	vagina	0.74148	0.736814
50	20	vagina	0.732608	0.732068
50	30	vagina	0.7498	0.751146
50	40	vagina	0.747717	0.758048
50	50	vagina	0.734229	0.761525
50	60	vagina	0.737772	0.755667
50	70	vagina	0.729731	0.736023
60	20	vagina	0.729594	0.723273
60	30	vagina	0.757415	0.753698
60	40	vagina	0.754639	0.759796
60	50	vagina	0.737772	0.755667
60	60	vagina	0.733032	0.744949
60	70	vagina	0.718554	0.706998
70	20	vagina	0.704863	0.701518
70	30	vagina	0.738764	0.733248
70	40	vagina	0.74148	0.736814
70	50	vagina	0.729731	0.736023
70	60	vagina	0.718554	0.706998
70	70	vagina	0.659121	0.643946
20	20	uterus	0.519482	0.525396
20	30	uterus	0.636456	0.556989
20	40	uterus	0.660316	0.573785
20	50	uterus	0.691889	0.629997
20	60	uterus	0.649429	0.567513
20	70	uterus	0.828881	0.891505
30	20	uterus	0.636456	0.556989
30	30	uterus	0.685794	0.641979
30	40	uterus	0.69572	0.689751
30	50	uterus	0.73369	0.810954
30	60	uterus	0.710404	0.764597
30	70	uterus	0.82261	0.86369
40	20	uterus	0.660316	0.573785
40	30	uterus	0.69572	0.689751
40	40	uterus	0.707539	0.751702
40	50	uterus	0.739847	0.823576
40	60	uterus	0.721267	0.771452
40	70	uterus	0.811164	0.857932
50	20	uterus	0.691889	0.629997
50	30	uterus	0.73369	0.810954
50	40	uterus	0.739847	0.823576
50	50	uterus	0.749557	0.819864
50	60	uterus	0.737923	0.777957
50	70	uterus	0.799292	0.859183
60	20	uterus	0.649429	0.567513
60	30	uterus	0.710404	0.764597
60	40	uterus	0.721267	0.771452
60	50	uterus	0.737923	0.777957
60	60	uterus	0.70914	0.757329
60	70	uterus	0.819479	0.872097
70	20	uterus	0.828881	0.891505
70	30	uterus	0.82261	0.86369
70	40	uterus	0.811164	0.857932
70	50	uterus	0.799292	0.859183
70	60	uterus	0.819479	0.872097
70	70	uterus	0.745659	0.774405

## Sheet: Figure 1E_1
Figure 1E
Data1 Shannon_unchecked
SampeID	shannon	Age	Age_Exchange	Source	Source_ExcAge	Study
SRR9211682	2.81952	52	60	vagina	vagina_60	PRJNA547595
SRR9211750	1.75869	18	20	vagina	vagina_20	PRJNA547595
SRR9211739	2.73384	52	60	vagina	vagina_60	PRJNA547595
SRR9211665	1.3775	34	40	vagina	vagina_40	PRJNA547595
SRR9211657	1.84893	17	20	vagina	vagina_20	PRJNA547595
SRR9211658	1.77138	20	20	vagina	vagina_20	PRJNA547595
SRR9211659	0.893637	20	20	vagina	vagina_20	PRJNA547595
SRR9211661	1.54642	34	40	vagina	vagina_40	PRJNA547595
SRR9211666	3.2281	15	20	vagina	vagina_20	PRJNA547595
SRR9211670	0.293517	20	20	vagina	vagina_20	PRJNA547595
SRR9211671	3.99792	54	60	vagina	vagina_60	PRJNA547595
SRR9211674	3.0118	44	50	vagina	vagina_50	PRJNA547595
SRR9211675	2.27675	17	20	vagina	vagina_20	PRJNA547595
SRR9211676	2.29139	15	20	vagina	vagina_20	PRJNA547595
SRR9211679	0.537697	20	20	vagina	vagina_20	PRJNA547595
SRR9211681	0.942629	15	20	vagina	vagina_20	PRJNA547595
SRR9211683	3.16098	15	20	vagina	vagina_20	PRJNA547595
SRR9211685	3.25307	54	60	vagina	vagina_60	PRJNA547595
SRR9211689	0.304583	45	50	vagina	vagina_50	PRJNA547595
SRR9211696	1.50793	34	40	vagina	vagina_40	PRJNA547595
SRR9211697	2.18972	17	20	vagina	vagina_20	PRJNA547595
SRR9211699	1.92831	57	60	vagina	vagina_60	PRJNA547595
SRR9211703	1.93789	57	60	vagina	vagina_60	PRJNA547595
SRR9211705	1.79157	34	40	vagina	vagina_40	PRJNA547595
SRR9211700	2.55594	15	20	vagina	vagina_20	PRJNA547595
SRR9211709	0.381004	20	20	vagina	vagina_20	PRJNA547595
SRR9211711	1.83361	20	20	vagina	vagina_20	PRJNA547595
SRR9211712	0.654055	38	40	vagina	vagina_40	PRJNA547595
SRR9211714	1.08759	40	40	vagina	vagina_40	PRJNA547595
SRR9211718	3.0654	52	60	vagina	vagina_60	PRJNA547595
SRR9211721	1.16207	18	20	vagina	vagina_20	PRJNA547595
SRR9211720	2.48913	52	60	vagina	vagina_60	PRJNA547595
SRR9211724	1.83599	57	60	vagina	vagina_60	PRJNA547595
SRR9211725	0.471118	20	20	vagina	vagina_20	PRJNA547595
SRR9211726	0.571265	40	40	vagina	vagina_40	PRJNA547595
SRR9211727	2.14433	15	20	vagina	vagina_20	PRJNA547595
SRR9211728	1.492	20	20	vagina	vagina_20	PRJNA547595
SRR9211730	0.830857	20	20	vagina	vagina_20	PRJNA547595
SRR9211734	1.91115	15	20	vagina	vagina_20	PRJNA547595
SRR9211736	0.740738	18	20	vagina	vagina_20	PRJNA547595
SRR9211738	3.26599	52	60	vagina	vagina_60	PRJNA547595
SRR9211741	2.46355	52	60	vagina	vagina_60	PRJNA547595
SRR9211745	1.75995	57	60	vagina	vagina_60	PRJNA547595
SRR9211746	1.1368	17	20	vagina	vagina_20	PRJNA547595
SRR9211743	0.769266	21	30	vagina	vagina_30	PRJNA547595
SRR9211752	0.295139	17	20	vagina	vagina_20	PRJNA547595
SRR9211755	2.37484	52	60	vagina	vagina_60	PRJNA547595
SRR9211756	2.56811	15	20	vagina	vagina_20	PRJNA547595
SRR9211760	1.97211	34	40	vagina	vagina_40	PRJNA547595
SRR9211762	1.49397	18	20	vagina	vagina_20	PRJNA547595
SRR9211764	2.50387	15	20	vagina	vagina_20	PRJNA547595
SRR9211680	1.97694	57	60	vagina	vagina_60	PRJNA547595
SRR9211662	1.84953	16	20	vagina	vagina_20	PRJNA547595
SRR9211663	1.785	52	60	vagina	vagina_60	PRJNA547595
SRR9211672	1.18585	21	30	vagina	vagina_30	PRJNA547595
SRR9211684	3.51	44	50	vagina	vagina_50	PRJNA547595
SRR9211687	3.91625	40	40	vagina	vagina_40	PRJNA547595
SRR9211690	1.33146	16	20	vagina	vagina_20	PRJNA547595
SRR9211691	0.287035	47	50	vagina	vagina_50	PRJNA547595
SRR9211694	4.18584	15	20	vagina	vagina_20	PRJNA547595
SRR9211702	0.274071	47	50	vagina	vagina_50	PRJNA547595
SRR9211707	4.23165	15	20	vagina	vagina_20	PRJNA547595
SRR9211713	3.40369	16	20	vagina	vagina_20	PRJNA547595
SRR9211717	0.645979	49	50	vagina	vagina_50	PRJNA547595
SRR9211708	4.38447	52	60	vagina	vagina_60	PRJNA547595
SRR9211722	1.02201	49	50	vagina	vagina_50	PRJNA547595
SRR9211723	3.74281	54	60	vagina	vagina_60	PRJNA547595
SRR9211729	4.16903	52	60	vagina	vagina_60	PRJNA547595
SRR9211731	2.18715	47	50	vagina	vagina_50	PRJNA547595
SRR9211732	5.24594	15	20	vagina	vagina_20	PRJNA547595
SRR9211747	0.379533	47	50	vagina	vagina_50	PRJNA547595
SRR9211753	0.670429	47	50	vagina	vagina_50	PRJNA547595
SRR9211757	2.57952	51	60	vagina	vagina_60	PRJNA547595
SRR9211761	3.08666	15	20	vagina	vagina_20	PRJNA547595
SRR9211668	3.37066	44	50	vagina	vagina_50	PRJNA547595
SRR9211693	2.91793	16	20	vagina	vagina_20	PRJNA547595
SRR9211686	2.39264	16	20	vagina	vagina_20	PRJNA547595
SRR9211704	1.95356	16	20	vagina	vagina_20	PRJNA547595
SRR9211740	3.17588	16	20	vagina	vagina_20	PRJNA547595
D002GQ	6.68764	51	60	uterus	uterus_60	Disease_Health
D031GQ	7.62738	49	50	uterus	uterus_50	Disease_Health
D001GQ	7.51092	26	30	uterus	uterus_30	Disease_Health
D020YD	2.13139	35	40	vagina	vagina_40	Disease_Health
D024YD	3.99243	50	50	vagina	vagina_50	Disease_Health
D050YD	6.46026	44	50	vagina	vagina_50	Disease_Health
D072YD	6.9207	58	60	vagina	vagina_60	Disease_Health
D049YD	4.07473	34	40	vagina	vagina_40	Disease_Health
D045YD	1.67905	46	50	vagina	vagina_50	Disease_Health
D029YD	7.35848	57	60	vagina	vagina_60	Disease_Health
H014YD	3.3037	30	30	vagina	vagina_30	Disease_Health
D025YD	2.71413	43	50	vagina	vagina_50	Disease_Health
H049GQ	2.99361	25	30	vagina	vagina_30	Disease_Health
H067GQ	2.57617	18	20	vagina	vagina_20	Disease_Health
D009YD	4.76742	34	40	vagina	vagina_40	Disease_Health
D021YD	0.952935	47	50	vagina	vagina_50	Disease_Health
D026YD	4.19064	50	50	vagina	vagina_50	Disease_Health
D046YD	3.1812	40	40	vagina	vagina_40	Disease_Health
D038YD	5.28915	39	40	vagina	vagina_40	Disease_Health
D009GQ	8.21399	34	40	uterus	uterus_40	Disease_Health
D010YD	0.503008	43	50	vagina	vagina_50	Disease_Health
D018GQ	6.39919	47	50	uterus	uterus_50	Disease_Health
D020GQ	6.30552	35	40	uterus	uterus_40	Disease_Health
D022YD	3.56609	42	50	vagina	vagina_50	Disease_Health
D023YD	6.90902	46	50	vagina	vagina_50	Disease_Health
D024GQ	6.2519	50	50	uterus	uterus_50	Disease_Health
D027YD	2.01428	43	50	vagina	vagina_50	Disease_Health
D030GQ	6.51634	52	60	uterus	uterus_60	Disease_Health
D032YD	4.35357	45	50	vagina	vagina_50	Disease_Health
D037GQ	6.28427	49	50	uterus	uterus_50	Disease_Health
D037YD	7.18685	49	50	vagina	vagina_50	Disease_Health
D041YD	3.59005	48	50	vagina	vagina_50	Disease_Health
D044YD	2.3295	33	40	vagina	vagina_40	Disease_Health
D053YD	3.26843	49	50	vagina	vagina_50	Disease_Health
D055YD	3.40213	52	60	vagina	vagina_60	Disease_Health
D056YD	3.277	40	40	vagina	vagina_40	Disease_Health
D064YD	6.96388	42	50	vagina	vagina_50	Disease_Health
D066YD	2.81424	50	50	vagina	vagina_50	Disease_Health
D070YD	6.75561	55	60	vagina	vagina_60	Disease_Health
H007GQ	6.43609	30	30	uterus	uterus_30	Disease_Health
H008YD	1.19313	27	30	vagina	vagina_30	Disease_Health
H011GQ	7.4444	42	50	uterus	uterus_50	Disease_Health
H011YD	1.80238	42	50	vagina	vagina_50	Disease_Health
H025GQ	2.49772	32	40	vagina	vagina_40	Disease_Health
H030GQ	5.91307	26	30	vagina	vagina_30	Disease_Health
H032GQ	1.08466	26	30	vagina	vagina_30	Disease_Health
H034GQ	3.23923	35	40	vagina	vagina_40	Disease_Health
H034YD	5.69352	35	40	uterus	uterus_40	Disease_Health
H037GQ	1.79874	36	40	vagina	vagina_40	Disease_Health
H039GQ	3.60171	37	40	vagina	vagina_40	Disease_Health
H040GQ	2.90867	30	30	vagina	vagina_30	Disease_Health
H041YD	6.46445	36	40	uterus	uterus_40	Disease_Health
H042GQ	2.50659	25	30	vagina	vagina_30	Disease_Health
H043GQ	2.15502	37	40	vagina	vagina_40	Disease_Health
H045GQ	1.00507	32	40	vagina	vagina_40	Disease_Health
H046YD	6.54215	33	40	uterus	uterus_40	Disease_Health
H048GQ	2.41434	37	40	vagina	vagina_40	Disease_Health
H048YD	6.00239	37	40	uterus	uterus_40	Disease_Health
H050GQ	2.20209	24	30	vagina	vagina_30	Disease_Health
H051GQ	4.62513	24	30	vagina	vagina_30	Disease_Health
H058GQ	2.29589	27	30	vagina	vagina_30	Disease_Health
H059GQ	3.57812	36	40	vagina	vagina_40	Disease_Health
H060GQ	2.89116	22	30	vagina	vagina_30	Disease_Health
H061YD	6.84517	21	30	uterus	uterus_30	Disease_Health
H068GQ	2.80065	36	40	vagina	vagina_40	Disease_Health
H071GQ	2.4719	19	20	vagina	vagina_20	Disease_Health
H072GQ	2.95674	32	40	vagina	vagina_40	Disease_Health
H073GQ	3.98625	29	30	vagina	vagina_30	Disease_Health
D012YD	0.93501	33	40	vagina	vagina_40	Disease_Health
D028YD	1.53314	48	50	vagina	vagina_50	Disease_Health
D040GQ	6.67152	51	60	uterus	uterus_60	Disease_Health
D043YD	2.57842	47	50	vagina	vagina_50	Disease_Health
D051YD	4.69135	41	50	vagina	vagina_50	Disease_Health
D057YD	6.96697	52	60	vagina	vagina_60	Disease_Health
H006GQ	7.33091	26	30	uterus	uterus_30	Disease_Health
H043YD	7.28011	37	40	uterus	uterus_40	Disease_Health
H044GQ	1.72501	29	30	vagina	vagina_30	Disease_Health
H054YD	5.73068	22	30	uterus	uterus_30	Disease_Health
H065GQ	4.37063	25	30	vagina	vagina_30	Disease_Health
H069YD	6.39172	38	40	uterus	uterus_40	Disease_Health
D017YD	1.75969	54	60	vagina	vagina_60	Disease_Health
D063YD	2.1335	55	60	vagina	vagina_60	Disease_Health
H002GQ	6.62508	34	40	uterus	uterus_40	Disease_Health
H006YD	1.27381	26	30	vagina	vagina_30	Disease_Health
H042YD	6.91787	25	30	uterus	uterus_30	Disease_Health
H053GQ	1.95311	26	30	vagina	vagina_30	Disease_Health
H058YD	6.42388	27	30	uterus	uterus_30	Disease_Health
H068YD	5.82633	36	40	uterus	uterus_40	Disease_Health
H072YD	6.33158	32	40	uterus	uterus_40	Disease_Health
D054YD	1.13232	38	40	vagina	vagina_40	Disease_Health
D065YD	6.19383	71	70	vagina	vagina_60	Disease_Health
H010YD	3.25288	27	30	vagina	vagina_30	Disease_Health
H047YD	6.21835	36	40	uterus	uterus_40	Disease_Health
D011GQ	8.0776	42	50	uterus	uterus_50	Disease_Health
D018YD	3.69857	47	50	vagina	vagina_50	Disease_Health
D034YD	7.42469	55	60	vagina	vagina_60	Disease_Health
D069YD	7.6111	60	60	vagina	vagina_60	Disease_Health
H044YD	8.22394	29	30	uterus	uterus_30	Disease_Health
H047GQ	1.36337	36	40	vagina	vagina_40	Disease_Health
H073YD	6.89892	29	30	uterus	uterus_30	Disease_Health
D019YD	1.63069	42	50	vagina	vagina_50	Disease_Health
H041GQ	6.59539	36	40	vagina	vagina_40	Disease_Health
D031YD	1.31585	49	50	vagina	vagina_50	Disease_Health
D052YD	2.65234	45	50	vagina	vagina_50	Disease_Health
D012GQ	7.07784	33	40	uterus	uterus_40	Disease_Health
D016YD	5.61009	50	50	vagina	vagina_50	Disease_Health
D022GQ	6.50263	42	50	uterus	uterus_50	Disease_Health
H005GQ	7.73681	32	40	uterus	uterus_40	Disease_Health
H013YD	1.70127	28	30	vagina	vagina_30	Disease_Health
H033YD	6.12436	29	30	uterus	uterus_30	Disease_Health
H057GQ	1.60597	39	40	vagina	vagina_40	Disease_Health
D005YD	5.33332	46	50	vagina	vagina_50	Disease_Health
D006GQ	8.08354	47	50	uterus	uterus_50	Disease_Health
D047GQ	6.48597	44	50	uterus	uterus_50	Disease_Health
H039YD	6.3106	37	40	uterus	uterus_40	Disease_Health
D058YD	2.97427	49	50	vagina	vagina_50	Disease_Health
D003GQ	7.0709	53	60	uterus	uterus_60	Disease_Health
D061YD	5.47666	45	50	vagina	vagina_50	Disease_Health
D067YD	7.06958	49	50	vagina	vagina_50	Disease_Health
H059YD	6.75477	36	40	uterus	uterus_40	Disease_Health
H066GQ	6.97104	27	30	vagina	vagina_30	Disease_Health
H063YD	6.89451	24	30	uterus	uterus_30	Disease_Health
D047YD	4.52185	44	50	vagina	vagina_50	Disease_Health
H056YD	6.58749	45	50	uterus	uterus_50	Disease_Health
H064GQ	4.80954	29	30	vagina	vagina_30	Disease_Health
H067YD	6.98639	18	20	uterus	uterus_20	Disease_Health
D007GQ	7.24101	48	50	uterus	uterus_50	Disease_Health
H062YD	6.36709	32	40	uterus	uterus_40	Disease_Health
H009YD	1.80768	31	40	vagina	vagina_40	Disease_Health
H052YD	6.63574	25	30	uterus	uterus_30	Disease_Health
H053YD	6.47108	26	30	uterus	uterus_30	Disease_Health
D006YD	2.12748	47	50	vagina	vagina_50	Disease_Health
H057YD	6.74898	39	40	uterus	uterus_40	Disease_Health
H035YD	7.73491	20	20	uterus	uterus_20	Disease_Health
H062GQ	1.97784	32	40	vagina	vagina_40	Disease_Health
D005GQ	7.47682	46	50	uterus	uterus_50	Disease_Health
H055GQ	6.98452	22	30	vagina	vagina_30	Disease_Health
D027GQ	6.403	43	50	uterus	uterus_50	Disease_Health
D048GQ	6.45847	47	50	uterus	uterus_50	Disease_Health
D062YD	2.30315	69	70	vagina	vagina_60	Disease_Health
H014GQ	7.08069	30	30	uterus	uterus_30	Disease_Health
D060YD	3.18034	64	70	vagina	vagina_60	Disease_Health
D035YD	2.86371	53	60	vagina	vagina_60	Disease_Health
H052GQ	2.50474	25	30	vagina	vagina_30	Disease_Health
H060YD	6.43271	22	30	uterus	uterus_30	Disease_Health
H030YD	6.21555	26	30	uterus	uterus_30	Disease_Health
H054GQ	1.48208	22	30	vagina	vagina_30	Disease_Health
D033YD	2.70191	47	50	vagina	vagina_50	Disease_Health
H051YD	6.28868	24	30	uterus	uterus_30	Disease_Health
D067GQ	6.35991	49	50	uterus	uterus_50	Disease_Health
D059YD	2.35036	39	40	vagina	vagina_40	Disease_Health
D004GQ	7.87524	25	30	uterus	uterus_30	Disease_Health
H032YD	6.23245	26	30	uterus	uterus_30	Disease_Health
H035GQ	2.58642	20	20	vagina	vagina_20	Disease_Health
D023GQ	6.64993	46	50	uterus	uterus_50	Disease_Health
D071YD	7.70746	57	60	vagina	vagina_60	Disease_Health
D051GQ	6.76021	41	50	uterus	uterus_50	Disease_Health
D056GQ	6.82384	40	40	uterus	uterus_40	Disease_Health
H037YD	6.41415	36	40	uterus	uterus_40	Disease_Health
H010GQ	6.86433	27	30	uterus	uterus_30	Disease_Health
H001YD	0.794001	25	30	vagina	vagina_30	Disease_Health
H046GQ	0.978791	33	40	vagina	vagina_40	Disease_Health
H063GQ	2.70091	24	30	vagina	vagina_30	Disease_Health
D015YD	1.23586	58	60	vagina	vagina_60	Disease_Health
D008GQ	7.54373	32	40	uterus	uterus_40	Disease_Health
H012GQ	7.05784	26	30	uterus	uterus_30	Disease_Health
D050GQ	6.42784	44	50	uterus	uterus_50	Disease_Health
H028GQ	2.66497	34	40	vagina	vagina_40	Disease_Health
H056GQ	3.42226	45	50	vagina	vagina_50	Disease_Health
H012YD	2.07226	26	30	vagina	vagina_30	Disease_Health
D019GQ	6.15421	42	50	uterus	uterus_50	Disease_Health
D026GQ	6.25716	50	50	uterus	uterus_50	Disease_Health
D072GQ	6.62914	58	60	uterus	uterus_60	Disease_Health
H003GQ	6.52261	29	30	uterus	uterus_30	Disease_Health
H027GQ	4.19008	28	30	vagina	vagina_30	Disease_Health
H036YD	6.38811	30	30	uterus	uterus_30	Disease_Health
D035GQ	6.21157	53	60	uterus	uterus_60	Disease_Health
H045YD	6.55988	32	40	uterus	uterus_40	Disease_Health
H028YD	5.44513	34	40	uterus	uterus_40	Disease_Health
D029GQ	6.29999	57	60	uterus	uterus_60	Disease_Health
H071YD	6.59576	19	20	uterus	uterus_20	Disease_Health
D058GQ	6.55767	49	50	uterus	uterus_50	Disease_Health
H004GQ	7.50858	24	30	uterus	uterus_30	Disease_Health
H025YD	6.39005	32	40	uterus	uterus_40	Disease_Health
H001GQ	6.434	25	30	uterus	uterus_30	Disease_Health
H069GQ	0.634255	38	40	vagina	vagina_40	Disease_Health
D008YD	0.189421	32	40	vagina	vagina_40	Disease_Health
H008GQ	7.02841	27	30	uterus	uterus_30	Disease_Health
D017GQ	7.04157	54	60	uterus	uterus_60	Disease_Health
H009GQ	7.02601	31	40	uterus	uterus_40	Disease_Health
H050YD	6.33023	24	30	uterus	uterus_30	Disease_Health
D033GQ	6.31623	47	50	uterus	uterus_50	Disease_Health
D048YD	3.33737	47	50	vagina	vagina_50	Disease_Health
D011YD	0.206335	42	50	vagina	vagina_50	Disease_Health
H070GQ	4.04722	46	50	vagina	vagina_50	Disease_Health
D042YD	4.42501	47	50	vagina	vagina_50	Disease_Health
D001YD	6.96646	26	30	vagina	vagina_30	Disease_Health
H066YD	6.63008	27	30	uterus	uterus_30	Disease_Health
H013GQ	6.7605	28	30	uterus	uterus_30	Disease_Health
H031YD	6.25068	36	40	uterus	uterus_40	Disease_Health
D007YD	2.88992	48	50	vagina	vagina_50	Disease_Health
H031GQ	6.75976	36	40	vagina	vagina_40	Disease_Health
D036YD	3.84296	43	50	vagina	vagina_50	Disease_Health
H026YD	6.44447	27	30	uterus	uterus_30	Disease_Health
H005YD	0.786672	32	40	vagina	vagina_40	Disease_Health
D030YD	6.02693	52	60	vagina	vagina_60	Disease_Health
D015GQ	6.26248	58	60	uterus	uterus_60	Disease_Health
D021GQ	6.17456	47	50	uterus	uterus_50	Disease_Health
H055YD	6.46997	22	30	uterus	uterus_30	Disease_Health
D044GQ	6.49926	33	40	uterus	uterus_40	Disease_Health
H070YD	6.56093	46	50	uterus	uterus_50	Disease_Health
H029YD	6.27405	29	30	uterus	uterus_30	Disease_Health
H065YD	7.0084	25	30	uterus	uterus_30	Disease_Health
D060GQ	6.54617	64	70	uterus	uterus_60	Disease_Health
H040YD	6.27461	30	30	uterus	uterus_30	Disease_Health
D016GQ	6.2377	50	50	uterus	uterus_50	Disease_Health
H049YD	6.41836	25	30	uterus	uterus_30	Disease_Health
D064GQ	6.58523	42	50	uterus	uterus_50	Disease_Health
D025GQ	6.31048	43	50	uterus	uterus_50	Disease_Health
D038GQ	6.08608	39	40	uterus	uterus_40	Disease_Health
H003YD	6.25441	29	30	vagina	vagina_30	Disease_Health
H038YD	6.25878	29	30	uterus	uterus_30	Disease_Health
D039YD	3.06491	53	60	vagina	vagina_60	Disease_Health
D034GQ	6.24585	55	60	uterus	uterus_60	Disease_Health
D046GQ	6.30951	40	40	uterus	uterus_40	Disease_Health
D045GQ	6.07585	46	50	uterus	uterus_50	Disease_Health
H061GQ	1.93141	21	30	vagina	vagina_30	Disease_Health
H033GQ	2.25468	29	30	vagina	vagina_30	Disease_Health
H007YD	4.30475	30	30	vagina	vagina_30	Disease_Health
D063GQ	6.26213	55	60	uterus	uterus_60	Disease_Health
D071GQ	6.51935	57	60	uterus	uterus_60	Disease_Health
D040YD	3.87634	51	60	vagina	vagina_60	Disease_Health
D028GQ	6.38947	48	50	uterus	uterus_50	Disease_Health
D052GQ	6.55122	45	50	uterus	uterus_50	Disease_Health
D004YD	1.66025	25	30	vagina	vagina_30	Disease_Health
D010GQ	7.4389	43	50	uterus	uterus_50	Disease_Health
H064YD	6.46751	29	30	uterus	uterus_30	Disease_Health
D039GQ	5.99081	53	60	uterus	uterus_60	Disease_Health
D057GQ	6.08131	52	60	uterus	uterus_60	Disease_Health
D032GQ	6.34819	45	50	uterus	uterus_50	Disease_Health
H038GQ	5.53199	29	30	vagina	vagina_30	Disease_Health
D036GQ	6.20671	43	50	uterus	uterus_50	Disease_Health
D055GQ	6.78407	52	60	uterus	uterus_60	Disease_Health
D065GQ	6.34593	71	70	uterus	uterus_60	Disease_Health
D042GQ	6.58575	47	50	uterus	uterus_50	Disease_Health
D070GQ	6.52713	55	60	uterus	uterus_60	Disease_Health
H027YD	6.56057	28	30	uterus	uterus_30	Disease_Health
D043GQ	6.25021	47	50	uterus	uterus_50	Disease_Health
D061GQ	6.5941	45	50	uterus	uterus_50	Disease_Health
D066GQ	6.52034	50	50	uterus	uterus_50	Disease_Health
D041GQ	6.51875	48	50	uterus	uterus_50	Disease_Health
H026GQ	2.98059	27	30	vagina	vagina_30	Disease_Health
D059GQ	6.39829	39	40	uterus	uterus_40	Disease_Health
H029GQ	2.81855	29	30	vagina	vagina_30	Disease_Health
D054GQ	6.38678	38	40	uterus	uterus_40	Disease_Health
D062GQ	6.30726	69	70	uterus	uterus_60	Disease_Health
D053GQ	6.15468	49	50	uterus	uterus_50	Disease_Health
D049GQ	5.89692	34	40	uterus	uterus_40	Disease_Health
D069GQ	3.88684	60	60	uterus	uterus_60	Disease_Health
ERR1550256	3.55441	21	30	vagina	vagina_30	PRJEB14941
ERR1550399	3.43335	21	30	vagina	vagina_30	PRJEB14941
ERR1550522	7.13127	26	30	vagina	vagina_30	PRJEB14941
ERR1550547	0.486574	18	20	vagina	vagina_20	PRJEB14941
ERR1550559	0.642341	25	30	vagina	vagina_30	PRJEB14941
ERR1550604	0.877406	34	40	vagina	vagina_40	PRJEB14941
ERR1550658	2.4875	27	30	vagina	vagina_30	PRJEB14941
ERR1550670	2.33544	21	30	vagina	vagina_30	PRJEB14941
ERR1550667	0.980525	24	30	vagina	vagina_30	PRJEB14941
ERR1550758	1.29449	21	30	vagina	vagina_30	PRJEB14941
ERR1550743	1.20164	25	30	vagina	vagina_30	PRJEB14941
ERR1550818	1.91223	21	30	vagina	vagina_30	PRJEB14941
ERR1550896	0.348553	21	30	vagina	vagina_30	PRJEB14941
ERR1551023	0.382661	21	30	vagina	vagina_30	PRJEB14941
ERR1551002	1.39938	30	30	vagina	vagina_30	PRJEB14941
ERR1550226	4.18216	20	20	vagina	vagina_20	PRJEB14941
ERR1550441	6.18136	32	40	vagina	vagina_40	PRJEB14941
ERR1550490	2.44671	31	40	vagina	vagina_40	PRJEB14941
ERR1550532	1.37794	19	20	vagina	vagina_20	PRJEB14941
ERR1550583	0.986125	28	30	vagina	vagina_30	PRJEB14941
ERR1550646	1.94667	22	30	vagina	vagina_30	PRJEB14941
ERR1550681	0.443313	26	30	vagina	vagina_30	PRJEB14941
ERR1550686	2.51368	19	20	vagina	vagina_20	PRJEB14941
ERR1550975	2.63164	20	20	vagina	vagina_20	PRJEB14941
ERR1551011	0.841896	21	30	vagina	vagina_30	PRJEB14941
ERR1551109	0.394517	26	30	vagina	vagina_30	PRJEB14941
ERR1551115	1.7261	18	20	vagina	vagina_20	PRJEB14941
ERR1551158	3.77672	20	20	vagina	vagina_20	PRJEB14941
ERR1551163	2.08048	31	40	vagina	vagina_40	PRJEB14941
ERR1550280	4.91416	26	30	vagina	vagina_30	PRJEB14941
ERR1550368	3.94786	22	30	vagina	vagina_30	PRJEB14941
ERR1550423	2.61865	36	40	vagina	vagina_40	PRJEB14941
ERR1550417	2.73272	20	20	vagina	vagina_20	PRJEB14941
ERR1550550	0.260931	22	30	vagina	vagina_30	PRJEB14941
ERR1550577	1.17428	29	30	vagina	vagina_30	PRJEB14941
ERR1550793	0.721364	24	30	vagina	vagina_30	PRJEB14941
ERR1550845	2.36817	18	20	vagina	vagina_20	PRJEB14941
ERR1550863	3.04532	24	30	vagina	vagina_30	PRJEB14941
ERR1550887	0.525226	22	30	vagina	vagina_30	PRJEB14941
ERR1550966	2.35955	18	20	vagina	vagina_20	PRJEB14941
ERR1551084	2.17579	27	30	vagina	vagina_30	PRJEB14941
ERR1551112	1.8098	18	20	vagina	vagina_20	PRJEB14941
ERR1551204	0.247386	22	30	vagina	vagina_30	PRJEB14941
ERR1550288	3.19762	21	30	vagina	vagina_30	PRJEB14941
ERR1550562	0.320383	23	30	vagina	vagina_30	PRJEB14941
ERR1551090	1.43002	31	40	vagina	vagina_40	PRJEB14941
ERR1550435	2.9541	25	30	vagina	vagina_30	PRJEB14941
ERR1551093	0.874186	26	30	vagina	vagina_30	PRJEB14941
ERR1550664	1.74625	31	40	vagina	vagina_40	PRJEB14941
ERR1550716	0.27666	22	30	vagina	vagina_30	PRJEB14941
ERR1550251	2.67604	24	30	vagina	vagina_30	PRJEB14941
ERR1550508	4.09454	22	30	vagina	vagina_30	PRJEB14941
ERR1550634	3.11509	32	40	vagina	vagina_40	PRJEB14941
ERR1550987	1.60092	20	20	vagina	vagina_20	PRJEB14941
ERR1550341	3.54832	39	40	vagina	vagina_40	PRJEB14941
ERR1550502	5.12187	26	30	vagina	vagina_30	PRJEB14941
ERR1550580	2.05084	19	20	vagina	vagina_20	PRJEB14941
ERR1551127	1.75259	39	40	vagina	vagina_40	PRJEB14941
ERR1551195	0.887226	25	30	vagina	vagina_30	PRJEB14941
ERR1550854	0.400107	22	30	vagina	vagina_30	PRJEB14941
ERR1550893	0.393521	34	40	vagina	vagina_40	PRJEB14941
ERR1551095	0.282928	22	30	vagina	vagina_30	PRJEB14941
ERR1551210	0.299433	26	30	vagina	vagina_30	PRJEB14941
ERR1550766	3.06001	20	20	vagina	vagina_20	PRJEB14941
ERR1550812	0.711772	31	40	vagina	vagina_40	PRJEB14941
ERR1550943	1.91243	25	30	vagina	vagina_30	PRJEB14941
ERR1550319	3.99546	20	20	vagina	vagina_20	PRJEB14941
ERR1550177	3.60191	20	20	vagina	vagina_20	PRJEB14941
ERR1550194	2.30855	25	30	vagina	vagina_30	PRJEB14941
ERR1550761	0.8166	24	30	vagina	vagina_30	PRJEB14941
ERR1550781	1.40231	25	30	vagina	vagina_30	PRJEB14941
ERR1550848	1.22806	18	20	vagina	vagina_20	PRJEB14941
ERR1550836	1.02266	19	20	vagina	vagina_20	PRJEB14941
ERR1550978	2.73188	20	20	vagina	vagina_20	PRJEB14941
ERR1551008	0.595306	25	30	vagina	vagina_30	PRJEB14941
ERR1551017	2.23981	28	30	vagina	vagina_30	PRJEB14941
ERR1551014	0.37941	22	30	vagina	vagina_30	PRJEB14941
ERR1551180	0.369211	24	30	vagina	vagina_30	PRJEB14941
ERR1551198	0.860783	31	40	vagina	vagina_40	PRJEB14941
ERR1550143	3.95904	22	30	vagina	vagina_30	PRJEB14941
ERR1550221	2.61354	22	30	vagina	vagina_30	PRJEB14941
ERR1550165	4.01062	21	30	vagina	vagina_30	PRJEB14941
ERR1550100	3.16881	19	20	vagina	vagina_20	PRJEB14941
ERR1550200	3.61071	32	40	vagina	vagina_40	PRJEB14941
ERR1550310	3.89096	18	20	vagina	vagina_20	PRJEB14941
ERR1550324	3.54746	20	20	vagina	vagina_20	PRJEB14941
ERR1550335	3.15056	23	30	vagina	vagina_30	PRJEB14941
ERR1550346	1.8917	24	30	vagina	vagina_30	PRJEB14941
ERR1550379	3.15873	21	30	vagina	vagina_30	PRJEB14941
ERR1550429	1.96061	31	40	vagina	vagina_40	PRJEB14941
ERR1550463	2.73366	20	20	vagina	vagina_20	PRJEB14941
ERR1550458	2.24913	22	30	vagina	vagina_30	PRJEB14941
ERR1550452	1.96503	24	30	vagina	vagina_30	PRJEB14941
ERR1550390	2.82348	28	30	vagina	vagina_30	PRJEB14941
ERR1550544	1.89548	18	20	vagina	vagina_20	PRJEB14941
ERR1550571	2.13662	39	40	vagina	vagina_40	PRJEB14941
ERR1550595	1.22993	21	30	vagina	vagina_30	PRJEB14941
ERR1550601	2.91068	28	30	vagina	vagina_30	PRJEB14941
ERR1550631	0.992998	25	30	vagina	vagina_30	PRJEB14941
ERR1550649	0.582055	20	20	vagina	vagina_20	PRJEB14941
ERR1550652	3.1112	25	30	vagina	vagina_30	PRJEB14941
ERR1550673	0.292528	26	30	vagina	vagina_30	PRJEB14941
ERR1550701	1.32215	18	20	vagina	vagina_20	PRJEB14941
ERR1550714	1.54803	23	30	vagina	vagina_30	PRJEB14941
ERR1550676	1.29768	22	30	vagina	vagina_30	PRJEB14941
ERR1550728	0.306535	29	30	vagina	vagina_30	PRJEB14941
ERR1550746	2.39275	21	30	vagina	vagina_30	PRJEB14941
ERR1550731	1.45461	19	20	vagina	vagina_20	PRJEB14941
ERR1550821	0.282948	26	30	vagina	vagina_30	PRJEB14941
ERR1550824	5.23724	22	30	vagina	vagina_30	PRJEB14941
ERR1550778	2.7252	32	40	vagina	vagina_40	PRJEB14941
ERR1550784	2.83015	32	40	vagina	vagina_40	PRJEB14941
ERR1550815	2.41758	24	30	vagina	vagina_30	PRJEB14941
ERR1550830	0.372571	26	30	vagina	vagina_30	PRJEB14941
ERR1550866	0.292741	29	30	vagina	vagina_30	PRJEB14941
ERR1550872	0.355421	28	30	vagina	vagina_30	PRJEB14941
ERR1550884	3.18396	21	30	vagina	vagina_30	PRJEB14941
ERR1550875	1.40435	30	30	vagina	vagina_30	PRJEB14941
ERR1550860	0.455189	39	40	vagina	vagina_40	PRJEB14941
ERR1550899	1.21397	24	30	vagina	vagina_30	PRJEB14941
ERR1550902	2.20386	18	20	vagina	vagina_20	PRJEB14941
ERR1550907	0.495998	20	20	vagina	vagina_20	PRJEB14941
ERR1550913	2.55933	31	40	vagina	vagina_40	PRJEB14941
ERR1550922	3.02695	20	20	vagina	vagina_20	PRJEB14941
ERR1550951	1.41657	21	30	vagina	vagina_30	PRJEB14941
ERR1550990	0.747778	39	40	vagina	vagina_40	PRJEB14941
ERR1551020	0.29986	34	40	vagina	vagina_40	PRJEB14941
ERR1551032	1.15065	20	20	vagina	vagina_20	PRJEB14941
ERR1551044	2.76515	32	40	vagina	vagina_40	PRJEB14941
ERR1551074	0.186905	24	30	vagina	vagina_30	PRJEB14941
ERR1551076	0.427238	20	20	vagina	vagina_20	PRJEB14941
ERR1551121	0.678075	23	30	vagina	vagina_30	PRJEB14941
ERR1551124	0.321895	22	30	vagina	vagina_30	PRJEB14941
ERR1551138	1.51363	22	30	vagina	vagina_30	PRJEB14941
ERR1551149	0.28665	21	30	vagina	vagina_30	PRJEB14941
ERR1551155	2.2116	20	20	vagina	vagina_20	PRJEB14941
ERR1551166	3.41996	32	40	vagina	vagina_40	PRJEB14941
ERR1551172	0.63869	32	40	vagina	vagina_40	PRJEB14941
ERR1551175	2.84549	20	20	vagina	vagina_20	PRJEB14941
ERR1551186	0.275388	25	30	vagina	vagina_30	PRJEB14941
ERR1550266	5.35958	22	30	vagina	vagina_30	PRJEB14941
ERR1550294	4.12558	19	20	vagina	vagina_20	PRJEB14941
ERR1550352	3.0147	29	30	vagina	vagina_30	PRJEB14941
ERR1550498	2.62317	21	30	vagina	vagina_30	PRJEB14941
ERR1550485	3.3709	25	30	vagina	vagina_30	PRJEB14941
ERR1550807	1.51331	27	30	vagina	vagina_30	PRJEB14941
ERR1551035	3.36654	20	20	vagina	vagina_20	PRJEB14941
ERR1551183	1.57348	20	20	vagina	vagina_20	PRJEB14941
ERR1550412	2.9273	20	20	vagina	vagina_20	PRJEB14941
ERR1550925	2.46029	18	20	vagina	vagina_20	PRJEB14941
ERR1550946	0.837057	31	40	vagina	vagina_40	PRJEB14941
ERR1550315	0.50343	18	20	vagina	vagina_20	PRJEB14941
ERR1550358	3.30842	19	20	vagina	vagina_20	PRJEB14941
ERR1550541	2.60138	26	30	vagina	vagina_30	PRJEB14941
ERR1550610	1.03473	24	30	vagina	vagina_30	PRJEB14941
ERR1550619	2.921	20	20	vagina	vagina_20	PRJEB14941
ERR1550661	1.44861	25	30	vagina	vagina_30	PRJEB14941
ERR1550740	1.45003	22	30	vagina	vagina_30	PRJEB14941
ERR1550752	2.52858	28	30	vagina	vagina_30	PRJEB14941
ERR1550755	0.365865	34	40	vagina	vagina_40	PRJEB14941
ERR1550954	0.675148	19	20	vagina	vagina_20	PRJEB14941
ERR1550937	2.8337	25	30	vagina	vagina_30	PRJEB14941
ERR1551041	2.082	31	40	vagina	vagina_40	PRJEB14941
ERR1551118	3.04043	20	20	vagina	vagina_20	PRJEB14941
ERR1551141	1.19751	21	30	vagina	vagina_30	PRJEB14941
ERR1551189	0.34484	25	30	vagina	vagina_30	PRJEB14941
ERR1550479	3.21	27	30	vagina	vagina_30	PRJEB14941
ERR1551087	0.647304	25	30	vagina	vagina_30	PRJEB14941
ERR1551097	0.486077	28	30	vagina	vagina_30	PRJEB14941
ERR1551100	0.293509	26	30	vagina	vagina_30	PRJEB14941
ERR1550300	2.7331	23	30	vagina	vagina_30	PRJEB14941
ERR1550592	2.69414	25	30	vagina	vagina_30	PRJEB14941
ERR1550796	0.805703	22	30	vagina	vagina_30	PRJEB14941
ERR1550993	0.43654	24	30	vagina	vagina_30	PRJEB14941
ERR1551103	0.801481	19	20	vagina	vagina_20	PRJEB14941
ERR1550698	1.92752	18	20	vagina	vagina_20	PRJEB14941
ERR1551160	2.5708	36	40	vagina	vagina_40	PRJEB14941
ERR1551038	2.92996	36	40	vagina	vagina_40	PRJEB14941
ERR1551081	0.98354	25	30	vagina	vagina_30	PRJEB14941
ERR1550949	0.210271	22	30	vagina	vagina_30	PRJEB14941
ERR1550972	0.294294	22	30	vagina	vagina_30	PRJEB14941
ERR1550809	2.91261	25	30	vagina	vagina_30	PRJEB14941
ERR1550940	2.73651	27	30	vagina	vagina_30	PRJEB14941
ERR1550171	2.35616	24	30	vagina	vagina_30	PRJEB14941
ERR1550568	2.78007	20	20	vagina	vagina_20	PRJEB14941
ERR1550637	1.35103	20	20	vagina	vagina_20	PRJEB14941
ERR1550640	2.44863	18	20	vagina	vagina_20	PRJEB14941
ERR1550706	2.6606	20	20	vagina	vagina_20	PRJEB14941
ERR1550787	1.5824	20	20	vagina	vagina_20	PRJEB14941
ERR1550839	2.41966	23	30	vagina	vagina_30	PRJEB14941
ERR1550857	2.23147	20	20	vagina	vagina_20	PRJEB14941
ERR1550878	1.90477	22	30	vagina	vagina_30	PRJEB14941
ERR1551071	2.37355	18	20	vagina	vagina_20	PRJEB14941
ERR1550692	1.1887	36	40	vagina	vagina_40	PRJEB14941
ERR1550916	3.53175	32	40	vagina	vagina_40	PRJEB14941
ERR1550769	3.39833	20	20	vagina	vagina_20	PRJEB14941
ERR1550272	4.09407	28	30	vagina	vagina_30	PRJEB14941
ERR1550799	1.84298	20	20	vagina	vagina_20	PRJEB14941
ERR1550772	2.41575	36	40	vagina	vagina_40	PRJEB14941
ERR1550963	1.54988	26	30	vagina	vagina_30	PRJEB14941
ERR1550120	2.35753	39	40	vagina	vagina_40	PRJEB14941
ERR1550722	0.311378	39	40	vagina	vagina_40	PRJEB14941
ERR1550719	2.24652	20	20	vagina	vagina_20	PRJEB14941
ERR1550695	0.307714	26	30	vagina	vagina_30	PRJEB14941
ERR1551106	0.850414	36	40	vagina	vagina_40	PRJEB14941
ERR1550535	2.35946	23	30	vagina	vagina_30	PRJEB14941
ERR1550149	2.85702	25	30	vagina	vagina_30	PRJEB14941
ERR1550827	0.421406	28	30	vagina	vagina_30	PRJEB14941
ERR1550473	0.90406	25	30	vagina	vagina_30	PRJEB14941
ERR1550330	3.45903	25	30	vagina	vagina_30	PRJEB14941
ERR1550957	2.20061	23	30	vagina	vagina_30	PRJEB14941
ERR1550126	1.43508	24	30	vagina	vagina_30	PRJEB14941
ERR1550565	0.266301	22	30	vagina	vagina_30	PRJEB14941
ERR1550574	1.3623	24	30	vagina	vagina_30	PRJEB14941
ERR1550586	1.78429	30	30	vagina	vagina_30	PRJEB14941
ERR1550622	2.54944	36	40	vagina	vagina_40	PRJEB14941
ERR1550711	0.355855	25	30	vagina	vagina_30	PRJEB14941
ERR1550734	0.396473	28	30	vagina	vagina_30	PRJEB14941
ERR1550910	2.6262	36	40	vagina	vagina_40	PRJEB14941
ERR1550919	0.902711	25	30	vagina	vagina_30	PRJEB14941
ERR1550928	2.45532	24	30	vagina	vagina_30	PRJEB14941
ERR1550984	0.237033	22	30	vagina	vagina_30	PRJEB14941
ERR1550999	0.620621	28	30	vagina	vagina_30	PRJEB14941
ERR1551026	1.19442	24	30	vagina	vagina_30	PRJEB14941
ERR1551005	1.73027	22	30	vagina	vagina_30	PRJEB14941
ERR1551050	2.65183	32	40	vagina	vagina_40	PRJEB14941
ERR1551143	1.1041	22	30	vagina	vagina_30	PRJEB14941
ERR1551201	0.881149	26	30	vagina	vagina_30	PRJEB14941
ERR1550538	1.78605	36	40	vagina	vagina_40	PRJEB14941
ERR1550890	2.73927	28	30	vagina	vagina_30	PRJEB14941
ERR1550969	1.46278	18	20	vagina	vagina_20	PRJEB14941
ERR1550869	2.48407	19	20	vagina	vagina_20	PRJEB14941
ERR1550553	2.87509	20	20	vagina	vagina_20	PRJEB14941
ERR1550737	1.63379	30	30	vagina	vagina_30	PRJEB14941
ERR1550529	0.967434	21	30	vagina	vagina_30	PRJEB14941
ERR1551136	1.06649	30	30	vagina	vagina_30	PRJEB14941
ERR1551146	0.248545	34	40	vagina	vagina_40	PRJEB14941
ERR1551207	0.613458	28	30	vagina	vagina_30	PRJEB14941
ERR1550404	0.492951	24	30	vagina	vagina_30	PRJEB14941
ERR1550556	2.81049	20	20	vagina	vagina_20	PRJEB14941
ERR1550589	0.511263	22	30	vagina	vagina_30	PRJEB14941
ERR1550607	0.435025	21	30	vagina	vagina_30	PRJEB14941
ERR1550613	1.1049	18	20	vagina	vagina_20	PRJEB14941
ERR1550616	2.32731	20	20	vagina	vagina_20	PRJEB14941
ERR1550625	2.45495	31	40	vagina	vagina_40	PRJEB14941
ERR1550643	1.52189	24	30	vagina	vagina_30	PRJEB14941
ERR1550764	1.7292	18	20	vagina	vagina_20	PRJEB14941
ERR1550725	2.53885	24	30	vagina	vagina_30	PRJEB14941
ERR1550790	2.06593	18	20	vagina	vagina_20	PRJEB14941
ERR1550805	0.300381	25	30	vagina	vagina_30	PRJEB14941
ERR1550833	1.33842	21	30	vagina	vagina_30	PRJEB14941
ERR1550851	0.398327	25	30	vagina	vagina_30	PRJEB14941
ERR1550905	1.72586	20	20	vagina	vagina_20	PRJEB14941
ERR1550934	0.320873	20	20	vagina	vagina_20	PRJEB14941
ERR1550960	0.599477	36	40	vagina	vagina_40	PRJEB14941
ERR1551068	2.43419	20	20	vagina	vagina_20	PRJEB14941
ERR1551152	1.33418	24	30	vagina	vagina_30	PRJEB14941
ERR1550842	1.32309	36	40	vagina	vagina_40	PRJEB14941
ERR1683953	1.86154	27	30	vagina	vagina_30	PRJEB16013
ERR1684046	0.482407	28	30	vagina	vagina_30	PRJEB16013
ERR1684076	6.62933	35	40	uterus	uterus_40	PRJEB16013
ERR1684103	4.38567	32	40	vagina	vagina_40	PRJEB16013
ERR1684091	6.14431	28	30	uterus	uterus_30	PRJEB16013
ERR1684106	7.03817	32	40	uterus	uterus_40	PRJEB16013
ERR1684113	3.0081	34	40	vagina	vagina_40	PRJEB16013
ERR1684192	1.50982	27	30	vagina	vagina_30	PRJEB16013
ERR1684285	0.655227	33	40	uterus	uterus_40	PRJEB16013
ERR1684282	0.262218	33	40	vagina	vagina_40	PRJEB16013
ERR1684324	0.657011	32	40	vagina	vagina_40	PRJEB16013
ERR1684309	3.03619	28	30	vagina	vagina_30	PRJEB16013
ERR1683968	1.60709	31	40	vagina	vagina_40	PRJEB16013
ERR1683983	0.515917	23	30	uterus	uterus_30	PRJEB16013
ERR1684034	1.28037	38	40	vagina	vagina_40	PRJEB16013
ERR1684032	5.68383	24	30	uterus	uterus_30	PRJEB16013
ERR1684133	2.89691	26	30	vagina	vagina_30	PRJEB16013
ERR1684185	5.58577	28	30	uterus	uterus_30	PRJEB16013
ERR1683941	2.47509	28	30	vagina	vagina_30	PRJEB16013
ERR1683921	2.85543	32	40	vagina	vagina_40	PRJEB16013
ERR1683924	3.92744	32	40	uterus	uterus_40	PRJEB16013
ERR1683963	1.66075	34	40	vagina	vagina_40	PRJEB16013
ERR1683944	5.01738	28	30	uterus	uterus_30	PRJEB16013
ERR1684024	2.57295	38	40	vagina	vagina_40	PRJEB16013
ERR1684029	2.41378	24	30	vagina	vagina_30	PRJEB16013
ERR1684059	1.09634	24	30	vagina	vagina_30	PRJEB16013
ERR1684088	1.97114	28	30	vagina	vagina_30	PRJEB16013
ERR1684081	4.85806	32	40	uterus	uterus_40	PRJEB16013
ERR1684118	3.24843	26	30	vagina	vagina_30	PRJEB16013
ERR1684121	6.60668	26	30	uterus	uterus_30	PRJEB16013
ERR1684138	3.42996	34	40	vagina	vagina_40	PRJEB16013
ERR1684143	2.58563	23	30	vagina	vagina_30	PRJEB16013
ERR1684207	2.75796	31	40	vagina	vagina_40	PRJEB16013
ERR1684242	3.24746	28	30	vagina	vagina_30	PRJEB16013
ERR1684304	1.29412	30	30	vagina	vagina_30	PRJEB16013
ERR1684307	2.30569	30	30	uterus	uterus_30	PRJEB16013
ERR1684001	6.06133	40	40	uterus	uterus_40	PRJEB16013
ERR1684205	3.33199	27	30	uterus	uterus_30	PRJEB16013
ERR1683966	4.49352	34	40	uterus	uterus_40	PRJEB16013
ERR1684071	4.95586	28	30	uterus	uterus_30	PRJEB16013
ERR1684086	7.16476	24	30	uterus	uterus_30	PRJEB16013
ERR1683939	7.35026	43	50	uterus	uterus_50	PRJEB16013
ERR1683949	6.43779	45	50	uterus	uterus_50	PRJEB16013
ERR1684066	6.94416	26	30	uterus	uterus_30	PRJEB16013
ERR1684116	6.73438	34	40	uterus	uterus_40	PRJEB16013
ERR1684111	0.667401	39	40	uterus	uterus_40	PRJEB16013
ERR1684270	1.60961	32	40	uterus	uterus_40	PRJEB16013
ERR1683898	7.11017	37	40	uterus	uterus_40	PRJEB16013
ERR1683884	2.96234	40	40	uterus	uterus_40	PRJEB16013
ERR1683929	6.77497	29	30	uterus	uterus_30	PRJEB16013
ERR1684215	4.97555	27	30	uterus	uterus_30	PRJEB16013
ERR1684212	0.375595	27	30	vagina	vagina_30	PRJEB16013
ERR1684220	3.14689	34	40	uterus	uterus_40	PRJEB16013
ERR1684348	0.295975	25	30	uterus	uterus_30	PRJEB16013
ERR1684190	6.22026	37	40	uterus	uterus_40	PRJEB16013
ERR1684260	6.23134	29	30	uterus	uterus_30	PRJEB16013
ERR1684057	4.59107	37	40	uterus	uterus_40	PRJEB16013
ERR1684316	6.21102	42	50	uterus	uterus_50	PRJEB16013
ERR1684009	0.146314	29	30	uterus	uterus_30	PRJEB16013
ERR1684329	2.15645	35	40	vagina	vagina_40	PRJEB16013
ERR1683881	4.01131	40	40	vagina	vagina_40	PRJEB16013
ERR1684083	3.19467	24	30	vagina	vagina_30	PRJEB16013
ERR1684247	3.57425	25	30	vagina	vagina_30	PRJEB16013
ERR1684339	1.60061	34	40	vagina	vagina_40	PRJEB16013
ERR1684187	3.21781	37	40	vagina	vagina_40	PRJEB16013
ERR1684019	3.50607	34	40	vagina	vagina_40	PRJEB16013
ERR1684170	1.21733	27	30	uterus	uterus_30	PRJEB16013
ERR1683978	4.28187	36	40	uterus	uterus_40	PRJEB16013
ERR1683975	4.14635	36	40	vagina	vagina_40	PRJEB16013
ERR1683985	2.37027	27	30	vagina	vagina_30	PRJEB16013
ERR1684050	2.22757	35	40	vagina	vagina_40	PRJEB16013
ERR1684123	1.04023	22	30	vagina	vagina_30	PRJEB16013
ERR1683875	0.218816	34	40	vagina	vagina_40	PRJEB16013
ERR2790886	1.5141	25	30	vagina	vagina_30	PRJEB24147
ERR2790869	1.60153	25	30	vagina	vagina_30	PRJEB24147
SRR7636132	4.31791	48	50	uterus	uterus_50	PRJNA481576
SRR7636156	0.862616	29	30	vagina	vagina_30	PRJNA481576
SRR7636130	4.34191	48	50	uterus	uterus_50	PRJNA481576
SRR7636119	3.16041	46	50	vagina	vagina_50	PRJNA481576
SRR7636234	1.88539	47	50	uterus	uterus_50	PRJNA481576
SRR7636214	2.53482	47	50	vagina	vagina_50	PRJNA481576
SRR7636159	0.489718	29	30	vagina	vagina_30	PRJNA481576
SRR7636277	4.57678	61	70	vagina	vagina_60	PRJNA481576
SRR7636521	4.56781	56	60	vagina	vagina_60	PRJNA481576
SRR7636756	4.08472	61	70	vagina	vagina_60	PRJNA481576
SRR7636913	3.17614	53	60	vagina	vagina_60	PRJNA481576
SRR7635533	4.53125	61	70	vagina	vagina_60	PRJNA481576
SRR7635633	3.32361	83	70	vagina	vagina_60	PRJNA481576
SRR7635631	4.40708	83	70	uterus	uterus_60	PRJNA481576
SRR7635775	4.55613	57	60	vagina	vagina_60	PRJNA481576
SRR7635697	3.75418	48	50	uterus	uterus_50	PRJNA481576
SRR7635627	3.92613	83	70	vagina	vagina_60	PRJNA481576
SRR7635825	3.32533	57	60	vagina	vagina_60	PRJNA481576
SRR7636676	0.858583	30	30	vagina	vagina_30	PRJNA481576
SRR7637012	1.90126	36	40	vagina	vagina_40	PRJNA481576
SRR7636918	2.79881	53	60	uterus	uterus_60	PRJNA481576
SRR7637010	2.08947	36	40	vagina	vagina_40	PRJNA481576
SRR7635868	3.74768	47	50	uterus	uterus_50	PRJNA481576
SRR7636020	1.86927	40	40	vagina	vagina_40	PRJNA481576
SRR7636076	1.86271	48	50	vagina	vagina_50	PRJNA481576
SRR7636047	1.17699	51	60	vagina	vagina_60	PRJNA481576
SRR7636006	2.80968	67	70	vagina	vagina_60	PRJNA481576
SRR7636056	1.38627	51	60	vagina	vagina_60	PRJNA481576
SRR7636109	1.32136	53	60	vagina	vagina_60	PRJNA481576
SRR7636124	1.72832	51	60	vagina	vagina_60	PRJNA481576
SRR7636126	1.77181	51	60	vagina	vagina_60	PRJNA481576
SRR7636117	3.01746	46	50	vagina	vagina_50	PRJNA481576
SRR7636209	2.17779	51	60	uterus	uterus_60	PRJNA481576
SRR7636247	1.49791	46	50	vagina	vagina_50	PRJNA481576
SRR7636245	1.57533	46	50	vagina	vagina_50	PRJNA481576
SRR7636335	1.52854	49	50	vagina	vagina_50	PRJNA481576
SRR7636243	0.416808	47	50	vagina	vagina_50	PRJNA481576
SRR7636374	1.18202	38	40	vagina	vagina_40	PRJNA481576
SRR7636276	5.09604	61	70	vagina	vagina_60	PRJNA481576
SRR7636246	4.73904	57	60	vagina	vagina_60	PRJNA481576
SRR7636515	0.378301	30	30	vagina	vagina_30	PRJNA481576
SRR7636577	0.786199	46	50	vagina	vagina_50	PRJNA481576
SRR7636471	1.4687	43	50	vagina	vagina_50	PRJNA481576
SRR7636520	1.59044	43	50	vagina	vagina_50	PRJNA481576
SRR7636501	1.71906	50	50	vagina	vagina_50	PRJNA481576
SRR7636416	2.54751	49	50	vagina	vagina_50	PRJNA481576
SRR7636447	2.88342	32	40	vagina	vagina_40	PRJNA481576
SRR7636503	2.25799	50	50	vagina	vagina_50	PRJNA481576
SRR7636439	3.07153	62	70	vagina	vagina_60	PRJNA481576
SRR7636653	1.24341	41	50	vagina	vagina_50	PRJNA481576
SRR7636726	1.08337	59	60	vagina	vagina_60	PRJNA481576
SRR7636831	2.67714	49	50	vagina	vagina_50	PRJNA481576
SRR7636763	2.50009	43	50	vagina	vagina_50	PRJNA481576
SRR7636725	1.16574	59	60	vagina	vagina_60	PRJNA481576
SRR7636737	1.60706	51	60	vagina	vagina_60	PRJNA481576
SRR7636906	1.26455	38	40	vagina	vagina_40	PRJNA481576
SRR7636893	3.51463	39	40	vagina	vagina_40	PRJNA481576
SRR7635553	2.80681	43	50	vagina	vagina_50	PRJNA481576
SRR7635561	1.38144	43	50	vagina	vagina_50	PRJNA481576
SRR7635468	1.05826	48	50	vagina	vagina_50	PRJNA481576
SRR7635536	1.56689	49	50	vagina	vagina_50	PRJNA481576
SRR7635538	1.68828	49	50	vagina	vagina_50	PRJNA481576
SRR7635595	1.16694	51	60	vagina	vagina_60	PRJNA481576
SRR7635650	1.11957	53	60	uterus	uterus_60	PRJNA481576
SRR7635675	2.545	43	50	vagina	vagina_50	PRJNA481576
SRR7635766	0.782979	46	50	vagina	vagina_50	PRJNA481576
SRR7635695	0.654517	48	50	vagina	vagina_50	PRJNA481576
SRR7635731	0.831034	53	60	vagina	vagina_60	PRJNA481576
SRR7635769	1.76007	47	50	vagina	vagina_50	PRJNA481576
SRR7635802	4.59999	57	60	vagina	vagina_60	PRJNA481576
SRR7635804	1.72992	49	50	vagina	vagina_50	PRJNA481576
SRR7635874	1.16749	40	40	vagina	vagina_40	PRJNA481576
SRR7635879	1.58478	49	50	vagina	vagina_50	PRJNA481576
SRR7635470	1.1976	44	50	vagina	vagina_50	PRJNA481576
SRR7635472	1.23949	44	50	vagina	vagina_50	PRJNA481576
SRR7635487	3.13296	83	70	uterus	uterus_60	PRJNA481576
SRR7635566	0.29381	44	50	vagina	vagina_50	PRJNA481576
SRR7635493	2.77994	72	70	vagina	vagina_60	PRJNA481576
SRR7635629	0.944793	37	40	vagina	vagina_40	PRJNA481576
SRR7635686	1.07386	46	50	vagina	vagina_50	PRJNA481576
SRR7635683	0.46656	47	50	vagina	vagina_50	PRJNA481576
SRR7635634	1.79092	43	50	uterus	uterus_50	PRJNA481576
SRR7635767	1.89099	47	50	vagina	vagina_50	PRJNA481576
SRR7635903	1.66088	67	70	vagina	vagina_60	PRJNA481576
SRR7636238	5.04128	53	60	vagina	vagina_60	PRJNA481576
SRR7636152	6.08764	67	70	uterus	uterus_60	PRJNA481576
SRR7635786	1.68721	76	70	vagina	vagina_60	PRJNA481576
SRR7635922	3.84275	46	50	uterus	uterus_50	PRJNA481576
SRR7636236	5.24384	53	60	vagina	vagina_60	PRJNA481576
SRR7636699	6.39179	61	70	uterus	uterus_60	PRJNA481576
SRR7636746	6.06403	49	50	uterus	uterus_50	PRJNA481576
SRR7636861	3.38349	67	70	vagina	vagina_60	PRJNA481576
SRR7635510	2.74683	72	70	vagina	vagina_60	PRJNA481576
SRR7635544	5.76802	67	70	uterus	uterus_60	PRJNA481576
SRR7636735	1.65552	51	60	vagina	vagina_60	PRJNA481576
SRR7635907	3.78998	67	70	vagina	vagina_60	PRJNA481576
SRR7636131	3.33809	48	50	uterus	uterus_50	PRJNA481576
SRR7636635	2.33281	49	50	vagina	vagina_50	PRJNA481576
SRR7636690	2.85761	57	60	vagina	vagina_60	PRJNA481576
SRR7636830	3.61496	39	40	vagina	vagina_40	PRJNA481576
SRR7636828	6.18477	49	50	uterus	uterus_50	PRJNA481576
SRR7635480	4.08052	65	70	vagina	vagina_60	PRJNA481576
SRR7635525	3.43608	49	50	uterus	uterus_50	PRJNA481576
SRR7635900	6.06749	67	70	uterus	uterus_60	PRJNA481576
SRR7635816	2.71517	62	70	vagina	vagina_60	PRJNA481576
SRR7635923	2.96073	46	50	uterus	uterus_50	PRJNA481576
SRR7635503	3.5722	71	70	vagina	vagina_60	PRJNA481576
SRR7635531	4.09702	49	50	uterus	uterus_50	PRJNA481576
SRR7635815	4.15617	65	70	vagina	vagina_60	PRJNA481576
SRR7635918	1.33816	46	50	vagina	vagina_50	PRJNA481576
SRR7635920	2.90467	46	50	uterus	uterus_50	PRJNA481576
SRR7635929	3.71473	72	70	uterus	uterus_60	PRJNA481576
SRR7635925	3.6394	46	50	uterus	uterus_50	PRJNA481576
SRR7635743	3.54971	49	50	vagina	vagina_50	PRJNA481576
SRR7635529	2.76339	49	50	vagina	vagina_50	PRJNA481576
SRR7636146	5.29493	67	70	uterus	uterus_60	PRJNA481576
SRR7636892	2.93942	76	70	vagina	vagina_60	PRJNA481576
SRR7636745	4.89358	49	50	uterus	uterus_50	PRJNA481576
SRR7636895	3.16067	55	60	vagina	vagina_60	PRJNA481576
SRR7636229	5.02755	61	70	vagina	vagina_60	PRJNA481576
SRR7635505	3.26653	71	70	vagina	vagina_60	PRJNA481576
SRR7636580	5.3193	61	70	vagina	vagina_60	PRJNA481576
SRR7636204	3.00486	51	60	vagina	vagina_60	PRJNA481576
SRR7635845	3.45647	40	40	uterus	uterus_40	PRJNA481576
SRR7635847	2.91632	40	40	uterus	uterus_40	PRJNA481576
SRR7635927	3.49231	72	70	uterus	uterus_60	PRJNA481576
SRR7636195	3.39052	49	50	vagina	vagina_50	PRJNA481576
SRR7636199	2.62576	49	50	vagina	vagina_50	PRJNA481576
SRR7636210	3.1829	51	60	vagina	vagina_60	PRJNA481576
SRR7636581	2.92148	74	70	uterus	uterus_60	PRJNA481576
SRR7636729	2.24662	32	40	vagina	vagina_40	PRJNA481576
SRR7637034	3.18046	54	60	vagina	vagina_60	PRJNA481576
SRR7637036	2.63462	54	60	vagina	vagina_60	PRJNA481576
SRR7635486	2.55832	83	70	uterus	uterus_60	PRJNA481576
SRR7635924	0.588222	46	50	vagina	vagina_50	PRJNA481576
SRR7635484	4.50869	72	70	uterus	uterus_60	PRJNA481576
SRR7636702	4.13351	61	70	uterus	uterus_60	PRJNA481576
SRR7635791	2.61172	55	60	vagina	vagina_60	PRJNA481576
SRR7635849	1.04134	40	40	vagina	vagina_40	PRJNA481576
SRR7635851	1.06743	40	40	vagina	vagina_40	PRJNA481576
SRR7636456	5.54199	49	50	uterus	uterus_50	PRJNA481576
SRR2533846	3.62361	49	50	vagina	vagina_50	SRP064295
SRR2533850	2.48699	46	50	vagina	vagina_50	SRP064295
SRR2533851	4.377	46	50	uterus	uterus_50	SRP064295
SRR2533842	3.98434	49	50	vagina	vagina_50	SRP064295
SRR2533852	4.56867	46	50	uterus	uterus_50	SRP064295
SRR2533855	6.83522	46	50	uterus	uterus_50	SRP064295
SRR2533858	4.52256	46	50	uterus	uterus_50	SRP064295
SRR2533860	2.39602	46	50	vagina	vagina_50	SRP064295
SRR2533856	4.60744	46	50	uterus	uterus_50	SRP064295
SRR2533854	4.43546	46	50	uterus	uterus_50	SRP064295
SRR2533853	4.41076	46	50	uterus	uterus_50	SRP064295
SRR2533866	4.48181	46	50	uterus	uterus_50	SRP064295
SRR2533843	8.79913	49	50	uterus	uterus_50	SRP064295
SRR2533997	5.12651	52	60	uterus	uterus_60	SRP064295
SRR2533980	4.68864	54	60	uterus	uterus_60	SRP064295
SRR2533981	6.00353	54	60	uterus	uterus_60	SRP064295
SRR2533993	6.13076	52	60	uterus	uterus_60	SRP064295
SRR2533983	7.31611	54	60	vagina	vagina_60	SRP064295
SRR2533844	7.90172	49	50	uterus	uterus_50	SRP064295
SRR2533845	6.83407	49	50	uterus	uterus_50	SRP064295
SRR2533859	7.5532	46	50	uterus	uterus_50	SRP064295
SRR2533982	7.3541	54	60	uterus	uterus_60	SRP064295
SRR2533857	5.61999	46	50	uterus	uterus_50	SRP064295
SRR2533979	4.89202	54	60	vagina	vagina_60	SRP064295
SRR2534008	6.46626	59	60	uterus	uterus_60	SRP064295
SRR2534007	6.27432	59	60	vagina	vagina_60	SRP064295

## Sheet: Figure 1E_2
Figure 1E
Data2 weighted_unifrac_otu_table
	SRR2534050	H071YD	SRR2533873	SRR2533871	SRR2533919	SRR2533976	SRR2533977	SRR2534012	SRR2533932	SRR2534016	D031GQ	SRR2533922	SRR2533870	ERR1550839	SRR2533857	SRR2533931	SRR2534008	SRR2534045	SRR2533903	SRR2533891	SRR2533902	SRR2533938	SRR2533875	SRR2533952	SRR2533958	SRR2533928	D050GQ	H029YD	H044YD	ERR1551053	SRR2533855	SRR2533843	SRR2533838	SRR2533877	SRR2533879	SRR2533884	SRR2533918	SRR2533954	ERR2790878	D030YD	D045GQ	D058GQ	D064GQ	H055YD	ERR1550251	ERR1550766	ERR1550272	ERR1551065	ERR1550943
SRR2534050	0	0.500215	0.71613	0.644242	0.73894	0.643755	0.655686	0.703999	0.554823	0.53752	0.542579	0.365981	0.597915	0.710362	0.717067	0.266835	0.47313	0.156757	0.280092	0.517845	0.550761	0.41565	0.706818	0.506636	0.503237	0.269813	0.507098	0.504806	0.477307	0.632015	0.647436	0.481281	0.718787	0.702323	0.642604	0.333265	0.230501	0.439811	0.867067	0.566027	0.589634	0.499952	0.520921	0.49942	0.778616	0.696903	0.760714	0.720571	0.706999
H071YD	0.500215	0	0.606793	0.438055	0.53597	0.525677	0.52811	0.53139	0.356718	0.291033	0.184123	0.374333	0.391165	0.447749	0.492988	0.473283	0.438004	0.591845	0.472572	0.331945	0.345813	0.308604	0.466368	0.277298	0.275782	0.457556	0.182501	0.0533543	0.172956	0.35235	0.356948	0.279487	0.49732	0.479834	0.498113	0.57611	0.498013	0.278006	0.655299	0.165249	0.296859	0.0414124	0.200647	0.0431739	0.589496	0.429204	0.587253	0.52442	0.500558
SRR2533873	0.71613	0.606793	0	0.63891	0.806086	0.503078	0.512208	0.689318	0.576727	0.659366	0.625334	0.606029	0.656882	0.696355	0.716918	0.676549	0.650839	0.775785	0.674772	0.664815	0.683456	0.569957	0.713727	0.647296	0.636439	0.659639	0.575009	0.603112	0.593445	0.714395	0.650053	0.561523	0.672472	0.702987	0.703365	0.64545	0.714242	0.570281	0.715399	0.666801	0.61506	0.605422	0.571555	0.603016	0.831192	0.712993	0.783531	0.710244	0.67835
SRR2533871	0.644242	0.438055	0.63891	0	0.671805	0.602379	0.61282	0.626025	0.527136	0.563128	0.456753	0.546123	0.168035	0.517735	0.216884	0.634044	0.431703	0.73177	0.625711	0.553311	0.582574	0.496029	0.164003	0.5411	0.550085	0.60406	0.423072	0.444408	0.431916	0.447106	0.380915	0.332158	0.569715	0.171702	0.536599	0.662322	0.63461	0.500407	0.605235	0.353754	0.504036	0.441508	0.415066	0.424865	0.739219	0.504348	0.755919	0.635684	0.588025
SRR2533919	0.73894	0.53597	0.806086	0.671805	0	0.681287	0.660915	0.663757	0.581217	0.465045	0.55851	0.569857	0.586462	0.627804	0.757328	0.682004	0.601179	0.816904	0.674666	0.438365	0.429635	0.529716	0.715383	0.445603	0.475998	0.659457	0.57317	0.5336	0.588278	0.556648	0.64554	0.625114	0.689669	0.738523	0.716448	0.76953	0.646265	0.554422	0.835283	0.57999	0.600369	0.532338	0.587096	0.537208	0.710539	0.599873	0.52851	0.685439	0.684713
SRR2533976	0.643755	0.525677	0.503078	0.602379	0.681287	0	0.0501636	0.585496	0.475007	0.552794	0.546235	0.520755	0.596487	0.593729	0.654251	0.610347	0.592278	0.715189	0.6006	0.557343	0.570827	0.481303	0.65137	0.539023	0.537673	0.585041	0.517626	0.527692	0.521088	0.602062	0.581188	0.497898	0.595501	0.641943	0.594625	0.589221	0.64175	0.467881	0.784168	0.573193	0.534828	0.525421	0.514935	0.522627	0.687755	0.592876	0.766001	0.600598	0.577349
SRR2533977	0.655686	0.52811	0.512208	0.61282	0.660915	0.0501636	0	0.559574	0.475696	0.556801	0.548822	0.535867	0.608799	0.592424	0.667707	0.625154	0.600534	0.728001	0.614368	0.567072	0.579156	0.495589	0.65393	0.543466	0.540604	0.598782	0.519709	0.529592	0.521229	0.606577	0.582697	0.510088	0.595604	0.650981	0.601123	0.603766	0.657287	0.472296	0.780965	0.575758	0.510676	0.528116	0.516091	0.52552	0.680552	0.586818	0.770231	0.602824	0.57695
SRR2534012	0.703999	0.53139	0.689318	0.626025	0.663757	0.585496	0.559574	0	0.522643	0.57808	0.556041	0.609218	0.595364	0.614717	0.662643	0.683181	0.634775	0.784418	0.683859	0.596806	0.6051	0.563129	0.62549	0.575019	0.585491	0.671223	0.515413	0.538087	0.536133	0.561396	0.539855	0.539329	0.569299	0.634518	0.596156	0.704585	0.712639	0.527402	0.783656	0.554097	0.504704	0.535156	0.516384	0.52986	0.62769	0.586987	0.775062	0.57118	0.570511
SRR2533932	0.554823	0.356718	0.576727	0.527136	0.581217	0.475007	0.475696	0.522643	0	0.358854	0.381204	0.421865	0.529978	0.503841	0.580989	0.53702	0.501612	0.643114	0.529191	0.409023	0.421498	0.365112	0.55921	0.369339	0.360863	0.518325	0.334146	0.351657	0.36644	0.482789	0.396752	0.344619	0.472941	0.567845	0.530387	0.567306	0.547214	0.291356	0.63419	0.403093	0.416321	0.354043	0.331539	0.354968	0.568132	0.495654	0.6495	0.51284	0.470569
SRR2534016	0.53752	0.291033	0.659366	0.563128	0.465045	0.552794	0.556801	0.57808	0.358854	0	0.328666	0.372612	0.518979	0.547424	0.607154	0.459712	0.488381	0.614661	0.452737	0.242445	0.238439	0.314927	0.583499	0.206608	0.209335	0.45698	0.349813	0.298268	0.361261	0.461938	0.425231	0.393423	0.5394	0.598568	0.566033	0.599586	0.517724	0.286007	0.713657	0.348406	0.459235	0.289327	0.369411	0.29651	0.636108	0.525199	0.60369	0.547556	0.542185
D031GQ	0.542579	0.184123	0.625334	0.456753	0.55851	0.546235	0.548822	0.556041	0.381204	0.328666	0	0.41647	0.417378	0.506199	0.516488	0.510929	0.41168	0.628848	0.511012	0.38754	0.402657	0.347229	0.487565	0.316471	0.312767	0.492403	0.263688	0.188577	0.200238	0.389185	0.336967	0.317761	0.502228	0.504851	0.53683	0.587979	0.523619	0.320583	0.640574	0.212393	0.375408	0.186219	0.278066	0.192883	0.617378	0.485179	0.595999	0.569885	0.545641
SRR2533922	0.365981	0.374333	0.606029	0.546123	0.569857	0.520755	0.535867	0.609218	0.421865	0.372612	0.41647	0	0.49353	0.586132	0.611673	0.279815	0.347569	0.450598	0.263038	0.360264	0.385546	0.173988	0.604163	0.31006	0.294839	0.232465	0.38623	0.374851	0.389354	0.51205	0.526931	0.37895	0.585825	0.59633	0.535174	0.370674	0.307126	0.288133	0.759581	0.437123	0.475034	0.369213	0.400383	0.374587	0.659251	0.569006	0.61768	0.589844	0.585411
SRR2533870	0.597915	0.391165	0.656882	0.168035	0.586462	0.596487	0.608799	0.595364	0.529978	0.518979	0.417378	0.49353	0	0.463068	0.289584	0.576309	0.378091	0.684099	0.565766	0.498973	0.532641	0.446392	0.230502	0.504264	0.515054	0.543973	0.416838	0.396271	0.394088	0.365898	0.379588	0.346211	0.567337	0.254218	0.501786	0.629749	0.547513	0.46845	0.653201	0.310201	0.476711	0.391701	0.425776	0.375779	0.677864	0.43949	0.684748	0.620226	0.581302
ERR1550839	0.710362	0.447749	0.696355	0.517735	0.627804	0.593729	0.592424	0.614717	0.503841	0.547424	0.506199	0.586132	0.463068	0	0.588192	0.680041	0.619109	0.783215	0.669874	0.573739	0.579443	0.530746	0.535117	0.538851	0.545987	0.653115	0.449721	0.427073	0.455134	0.323883	0.535472	0.514015	0.606877	0.571077	0.495602	0.70515	0.674368	0.515667	0.695119	0.479214	0.418509	0.441007	0.442731	0.438782	0.651145	0.236403	0.681089	0.604673	0.563226
SRR2533857	0.717067	0.492988	0.716918	0.216884	0.757328	0.654251	0.667707	0.662643	0.580989	0.607154	0.516488	0.611673	0.289584	0.588192	0	0.693382	0.547423	0.795946	0.687752	0.595117	0.612751	0.572782	0.115593	0.604391	0.612136	0.670282	0.484314	0.496228	0.493092	0.527182	0.44424	0.397981	0.614345	0.0660574	0.597998	0.724024	0.713563	0.562558	0.610543	0.401858	0.556982	0.494483	0.474006	0.475728	0.798772	0.577639	0.845629	0.667088	0.632801
SRR2533931	0.266835	0.473283	0.676549	0.634044	0.682004	0.610347	0.625154	0.683181	0.53702	0.459712	0.510929	0.279815	0.576309	0.680041	0.693382	0	0.431427	0.323737	0.0626573	0.459178	0.479006	0.363188	0.683075	0.445096	0.431202	0.10297	0.50127	0.477213	0.496407	0.606052	0.635637	0.488883	0.674226	0.68297	0.629128	0.242497	0.19858	0.414003	0.85457	0.538075	0.582658	0.469209	0.512046	0.474789	0.754423	0.661578	0.705505	0.674938	0.676298
SRR2534008	0.47313	0.438004	0.650839	0.431703	0.601179	0.592278	0.600534	0.634775	0.501612	0.488381	0.41168	0.347569	0.378091	0.619109	0.547423	0.431427	0	0.571086	0.430232	0.474874	0.505356	0.392571	0.522136	0.461263	0.460478	0.411462	0.459366	0.438134	0.422085	0.508204	0.451383	0.421171	0.564568	0.528021	0.605395	0.540519	0.431244	0.446469	0.685868	0.423245	0.560893	0.438841	0.468088	0.443679	0.715087	0.609123	0.644967	0.66699	0.615738
SRR2534045	0.156757	0.591845	0.775785	0.73177	0.816904	0.715189	0.728001	0.784418	0.643114	0.614661	0.628848	0.450598	0.684099	0.783215	0.795946	0.323737	0.571086	0	0.343826	0.601376	0.63092	0.509838	0.787273	0.590547	0.588747	0.338014	0.600111	0.593447	0.575976	0.716282	0.737258	0.574424	0.802788	0.784979	0.729771	0.317396	0.302457	0.52926	0.950801	0.649843	0.679503	0.591663	0.6144	0.589389	0.853165	0.768281	0.84034	0.790248	0.789253
SRR2533903	0.280092	0.472572	0.674772	0.625711	0.674666	0.6006	0.614368	0.683859	0.529191	0.452737	0.511012	0.263038	0.565766	0.669874	0.687752	0.0626573	0.430232	0.343826	0	0.453219	0.469143	0.348881	0.676032	0.441671	0.425751	0.0784039	0.499254	0.476293	0.492696	0.60369	0.630906	0.484313	0.669782	0.672701	0.623733	0.244895	0.203024	0.410107	0.852571	0.536641	0.579881	0.468126	0.509812	0.474451	0.745813	0.651728	0.70334	0.667685	0.664155
SRR2533891	0.517845	0.331945	0.664815	0.553311	0.438365	0.557343	0.567072	0.596806	0.409023	0.242445	0.38754	0.360264	0.498973	0.573739	0.595117	0.459178	0.474874	0.601376	0.453219	0	0.0600746	0.31133	0.58135	0.247188	0.251648	0.439923	0.389252	0.334733	0.391049	0.476845	0.509982	0.416462	0.559801	0.586486	0.559371	0.583128	0.499371	0.331352	0.734081	0.391014	0.491666	0.326436	0.39985	0.334351	0.656504	0.554579	0.632412	0.566462	0.559862
SRR2533902	0.550761	0.345813	0.683456	0.582574	0.429635	0.570827	0.579156	0.6051	0.421498	0.238439	0.402657	0.385546	0.532641	0.579443	0.612751	0.479006	0.505356	0.63092	0.469143	0.0600746	0	0.341609	0.599166	0.255829	0.259864	0.467562	0.404308	0.348833	0.412928	0.485999	0.524729	0.450738	0.567654	0.607537	0.58971	0.610931	0.526074	0.350684	0.746433	0.403673	0.505101	0.341554	0.416987	0.349456	0.66325	0.557828	0.645625	0.568138	0.562923
SRR2533938	0.41565	0.308604	0.569957	0.496029	0.529716	0.481303	0.495589	0.563129	0.365112	0.314927	0.347229	0.173988	0.446392	0.530746	0.572782	0.363188	0.392571	0.509838	0.348881	0.31133	0.341609	0	0.560292	0.207956	0.186184	0.322711	0.309241	0.312855	0.310182	0.45879	0.462497	0.309748	0.551285	0.554624	0.492188	0.455092	0.374403	0.207006	0.713644	0.377041	0.403576	0.303584	0.330445	0.309467	0.629617	0.522438	0.577734	0.55628	0.552185
SRR2533875	0.706818	0.466368	0.713727	0.164003	0.715383	0.65137	0.65393	0.62549	0.55921	0.583499	0.487565	0.604163	0.230502	0.535117	0.115593	0.683075	0.522136	0.787273	0.676032	0.58135	0.599166	0.560292	0	0.575793	0.584972	0.656983	0.457484	0.471388	0.466274	0.465946	0.390975	0.388425	0.568681	0.0779155	0.569278	0.712132	0.693732	0.535908	0.608874	0.377563	0.530888	0.468481	0.448365	0.450436	0.763513	0.519206	0.80643	0.620094	0.582579
SRR2533952	0.506636	0.277298	0.647296	0.5411	0.445603	0.539023	0.543466	0.575019	0.369339	0.206608	0.316471	0.31006	0.504264	0.538851	0.604391	0.445096	0.461263	0.590547	0.441671	0.247188	0.255829	0.207956	0.575793	0	0.077273	0.424099	0.321316	0.286744	0.318004	0.452516	0.452133	0.369083	0.552415	0.588334	0.554754	0.560541	0.470478	0.229235	0.711161	0.351845	0.429057	0.276047	0.346239	0.282811	0.628281	0.517705	0.579294	0.552605	0.551887
SRR2533958	0.503237	0.275782	0.636439	0.550085	0.475998	0.537673	0.540604	0.585491	0.360863	0.209335	0.312767	0.294839	0.515054	0.545987	0.612136	0.431202	0.460478	0.588747	0.425751	0.251648	0.259864	0.186184	0.584972	0.077273	0	0.413293	0.310945	0.279406	0.319053	0.464374	0.445682	0.355686	0.547666	0.597624	0.558262	0.556027	0.466101	0.205503	0.712168	0.349717	0.425495	0.272006	0.335538	0.282137	0.636301	0.529397	0.580172	0.559025	0.552341
SRR2533928	0.269813	0.457556	0.659639	0.60406	0.659457	0.585041	0.598782	0.671223	0.518325	0.45698	0.492403	0.232465	0.543973	0.653115	0.670282	0.10297	0.411462	0.338014	0.0784039	0.439923	0.467562	0.322711	0.656983	0.424099	0.413293	0	0.481985	0.461546	0.47407	0.58836	0.614384	0.46688	0.652984	0.650487	0.607664	0.238455	0.198767	0.394297	0.836833	0.521316	0.567074	0.454583	0.493461	0.459187	0.732038	0.634054	0.689202	0.654989	0.647085
D050GQ	0.507098	0.182501	0.575009	0.423072	0.57317	0.517626	0.519709	0.515413	0.334146	0.349813	0.263688	0.38623	0.416838	0.449721	0.484314	0.50127	0.459366	0.600111	0.499254	0.389252	0.404308	0.309241	0.457484	0.321316	0.310945	0.481985	0	0.180251	0.178188	0.376593	0.35084	0.235199	0.485551	0.467322	0.498638	0.547202	0.509071	0.258111	0.645646	0.288349	0.212856	0.179126	0.0664758	0.173766	0.576888	0.439657	0.586255	0.515694	0.488156
H029YD	0.504806	0.0533543	0.603112	0.444408	0.5336	0.527692	0.529592	0.538087	0.351657	0.298268	0.188577	0.374851	0.396271	0.427073	0.496228	0.477213	0.438134	0.593447	0.476293	0.334733	0.348833	0.312855	0.471388	0.286744	0.279406	0.461546	0.180251	0	0.176514	0.349735	0.359683	0.286294	0.497254	0.485023	0.497257	0.576943	0.500932	0.288503	0.647711	0.170054	0.289081	0.0470753	0.193301	0.054076	0.586651	0.412595	0.57592	0.528561	0.498801
H044YD	0.477307	0.172956	0.593445	0.431916	0.588278	0.521088	0.521229	0.536133	0.36644	0.361261	0.200238	0.389354	0.394088	0.455134	0.493092	0.496407	0.422085	0.575976	0.492696	0.391049	0.412928	0.310182	0.466274	0.318004	0.319053	0.47407	0.178188	0.176514	0	0.358218	0.362031	0.25044	0.500537	0.479165	0.48233	0.556156	0.49973	0.266785	0.652839	0.26004	0.287986	0.17376	0.18887	0.17877	0.606012	0.443288	0.600323	0.555465	0.512902
ERR1551053	0.632015	0.35235	0.714395	0.447106	0.556648	0.602062	0.606577	0.561396	0.482789	0.461938	0.389185	0.51205	0.365898	0.323883	0.527182	0.606052	0.508204	0.716282	0.60369	0.476845	0.485999	0.45879	0.465946	0.452516	0.464374	0.58836	0.376593	0.349735	0.358218	0	0.458354	0.434967	0.545604	0.501921	0.43192	0.680105	0.562439	0.439967	0.691943	0.380313	0.412841	0.352233	0.388163	0.347893	0.567344	0.291876	0.614795	0.569827	0.53232
SRR2533855	0.647436	0.356948	0.650053	0.380915	0.64554	0.581188	0.582697	0.539855	0.396752	0.425231	0.336967	0.526931	0.379588	0.535472	0.44424	0.635637	0.451383	0.737258	0.630906	0.509982	0.524729	0.462497	0.390975	0.452133	0.445682	0.614384	0.35084	0.359683	0.362031	0.458354	0	0.334454	0.397303	0.415384	0.541119	0.664459	0.625564	0.395107	0.625202	0.307758	0.444008	0.358572	0.353388	0.358811	0.671679	0.52135	0.707867	0.515722	0.488287
SRR2533843	0.481281	0.279487	0.561523	0.332158	0.625114	0.497898	0.510088	0.539329	0.344619	0.393423	0.317761	0.37895	0.346211	0.514015	0.397981	0.488883	0.421171	0.574424	0.484313	0.416462	0.450738	0.309748	0.388425	0.369083	0.355686	0.46688	0.235199	0.286294	0.25044	0.434967	0.334454	0	0.507002	0.380588	0.452198	0.519572	0.488796	0.275074	0.664678	0.362734	0.341139	0.283619	0.225318	0.271289	0.646408	0.496058	0.666732	0.556435	0.536689
SRR2533838	0.718787	0.49732	0.672472	0.569715	0.689669	0.595501	0.595604	0.569299	0.472941	0.5394	0.502228	0.585825	0.567337	0.606877	0.614345	0.674226	0.564568	0.802788	0.669782	0.559801	0.567654	0.551285	0.568681	0.552415	0.547666	0.652984	0.485551	0.497254	0.500537	0.545604	0.397303	0.507002	0	0.587557	0.649727	0.704945	0.716719	0.514152	0.733619	0.509217	0.569832	0.498015	0.483337	0.497791	0.729525	0.585742	0.747144	0.469841	0.425502
SRR2533877	0.702323	0.479834	0.702987	0.171702	0.738523	0.641943	0.650981	0.634518	0.567845	0.598568	0.504851	0.59633	0.254218	0.571077	0.0660574	0.68297	0.528021	0.784979	0.672701	0.586486	0.607537	0.554624	0.0779155	0.588334	0.597624	0.650487	0.467322	0.485023	0.479165	0.501921	0.415384	0.380588	0.587557	0	0.584571	0.704959	0.699737	0.544904	0.615829	0.392115	0.54319	0.4821	0.456765	0.464429	0.785981	0.561049	0.830589	0.644413	0.605616
SRR2533879	0.642604	0.498113	0.703365	0.536599	0.716448	0.594625	0.601123	0.596156	0.530387	0.566033	0.53683	0.535174	0.501786	0.495602	0.597998	0.629128	0.605395	0.729771	0.623733	0.559371	0.58971	0.492188	0.569278	0.554754	0.558262	0.607664	0.498638	0.497257	0.48233	0.43192	0.541119	0.452198	0.649727	0.584571	0	0.649834	0.624987	0.493171	0.800106	0.547845	0.413498	0.491034	0.491657	0.486404	0.370404	0.355834	0.780338	0.659021	0.636327
SRR2533884	0.333265	0.57611	0.64545	0.662322	0.76953	0.589221	0.603766	0.704585	0.567306	0.599586	0.587979	0.370674	0.629749	0.70515	0.724024	0.242497	0.540519	0.317396	0.244895	0.583128	0.610931	0.455092	0.712132	0.560541	0.556027	0.238455	0.547202	0.576943	0.556156	0.680105	0.664459	0.519572	0.704945	0.704959	0.649834	0	0.277019	0.477016	0.875176	0.626248	0.612764	0.569513	0.545527	0.57039	0.78622	0.686682	0.798225	0.697811	0.698111
SRR2533918	0.230501	0.498013	0.714242	0.63461	0.646265	0.64175	0.657287	0.712639	0.547214	0.517724	0.523619	0.307126	0.547513	0.674368	0.713563	0.19858	0.431244	0.302457	0.203024	0.499371	0.526074	0.374403	0.693732	0.470478	0.466101	0.198767	0.509071	0.500932	0.49973	0.562439	0.625564	0.488796	0.716719	0.699737	0.624987	0.277019	0	0.426883	0.858601	0.562293	0.583675	0.49294	0.523842	0.498693	0.72761	0.647003	0.675303	0.704792	0.706968
SRR2533954	0.439811	0.278006	0.570281	0.500407	0.554422	0.467881	0.472296	0.527402	0.291356	0.286007	0.320583	0.288133	0.46845	0.515667	0.562558	0.414003	0.446469	0.52926	0.410107	0.331352	0.350684	0.207006	0.535908	0.229235	0.205503	0.394297	0.258111	0.288503	0.266785	0.439967	0.395107	0.275074	0.514152	0.544904	0.493171	0.477016	0.426883	0	0.677657	0.341964	0.370968	0.275228	0.276488	0.280969	0.590453	0.502072	0.605123	0.513916	0.507123
ERR2790878	0.867067	0.655299	0.715399	0.605235	0.835283	0.784168	0.780965	0.783656	0.63419	0.713657	0.640574	0.759581	0.653201	0.695119	0.610543	0.85457	0.685868	0.950801	0.852571	0.734081	0.746433	0.713644	0.608874	0.711161	0.712168	0.836833	0.645646	0.647711	0.652839	0.691943	0.625202	0.664678	0.733619	0.615829	0.800106	0.875176	0.858601	0.677657	0	0.606741	0.711842	0.656059	0.63973	0.654971	0.846957	0.715531	0.88244	0.789656	0.748732
D030YD	0.566027	0.165249	0.666801	0.353754	0.57999	0.573193	0.575758	0.554097	0.403093	0.348406	0.212393	0.437123	0.310201	0.479214	0.401858	0.538075	0.423245	0.649843	0.536641	0.391014	0.403673	0.377041	0.377563	0.351845	0.349717	0.521316	0.288349	0.170054	0.26004	0.380313	0.307758	0.362734	0.509217	0.392115	0.547845	0.626248	0.562293	0.341964	0.606741	0	0.39559	0.165745	0.302167	0.162363	0.625343	0.459187	0.643543	0.562848	0.542996
D045GQ	0.589634	0.296859	0.61506	0.504036	0.600369	0.534828	0.510676	0.504704	0.416321	0.459235	0.375408	0.475034	0.476711	0.418509	0.556982	0.582658	0.560893	0.679503	0.579881	0.491666	0.505101	0.403576	0.530888	0.429057	0.425495	0.567074	0.212856	0.289081	0.287986	0.412841	0.444008	0.341139	0.569832	0.54319	0.413498	0.612764	0.583675	0.370968	0.711842	0.39559	0	0.293295	0.211636	0.283967	0.490361	0.311498	0.652154	0.580266	0.557732
D058GQ	0.499952	0.0414124	0.605422	0.441508	0.532338	0.525421	0.528116	0.535156	0.354043	0.289327	0.186219	0.369213	0.391701	0.441007	0.494483	0.469209	0.438841	0.591663	0.468126	0.326436	0.341554	0.303584	0.468481	0.276047	0.272006	0.454583	0.179126	0.0470753	0.17376	0.352233	0.358572	0.283619	0.498015	0.4821	0.491034	0.569513	0.49294	0.275228	0.656059	0.165745	0.293295	0	0.194551	0.0418232	0.585023	0.424095	0.583928	0.523392	0.499301
D064GQ	0.520921	0.200647	0.571555	0.415066	0.587096	0.514935	0.516091	0.516384	0.331539	0.369411	0.278066	0.400383	0.425776	0.442731	0.474006	0.512046	0.468088	0.6144	0.509812	0.39985	0.416987	0.330445	0.448365	0.346239	0.335538	0.493461	0.0664758	0.193301	0.18887	0.388163	0.353388	0.225318	0.483337	0.456765	0.491657	0.545527	0.523842	0.276488	0.63973	0.302167	0.211636	0.194551	0	0.19055	0.585686	0.436573	0.597856	0.520951	0.490975
H055YD	0.49942	0.0431739	0.603016	0.424865	0.537208	0.522627	0.52552	0.52986	0.354968	0.29651	0.192883	0.374587	0.375779	0.438782	0.475728	0.474789	0.443679	0.589389	0.474451	0.334351	0.349456	0.309467	0.450436	0.282811	0.282137	0.459187	0.173766	0.054076	0.17877	0.347893	0.358811	0.271289	0.497791	0.464429	0.486404	0.57039	0.498693	0.280969	0.654971	0.162363	0.283967	0.0418232	0.19055	0	0.584845	0.420222	0.594742	0.523955	0.502209
ERR1550251	0.778616	0.589496	0.831192	0.739219	0.710539	0.687755	0.680552	0.62769	0.568132	0.636108	0.617378	0.659251	0.677864	0.651145	0.798772	0.754423	0.715087	0.853165	0.745813	0.656504	0.66325	0.629617	0.763513	0.628281	0.636301	0.732038	0.576888	0.586651	0.606012	0.567344	0.671679	0.646408	0.729525	0.785981	0.370404	0.78622	0.72761	0.590453	0.846957	0.625343	0.490361	0.585023	0.585686	0.584845	0	0.494898	0.766557	0.709432	0.684592
ERR1550766	0.696903	0.429204	0.712993	0.504348	0.599873	0.592876	0.586818	0.586987	0.495654	0.525199	0.485179	0.569006	0.43949	0.236403	0.577639	0.661578	0.609123	0.768281	0.651728	0.554579	0.557828	0.522438	0.519206	0.517705	0.529397	0.634054	0.439657	0.412595	0.443288	0.291876	0.52135	0.496058	0.585742	0.561049	0.355834	0.686682	0.647003	0.502072	0.715531	0.459187	0.311498	0.424095	0.436573	0.420222	0.494898	0	0.678221	0.575543	0.541305
ERR1550272	0.760714	0.587253	0.783531	0.755919	0.52851	0.766001	0.770231	0.775062	0.6495	0.60369	0.595999	0.61768	0.684748	0.681089	0.845629	0.705505	0.644967	0.84034	0.70334	0.632412	0.645625	0.577734	0.80643	0.579294	0.580172	0.689202	0.586255	0.57592	0.600323	0.614795	0.707867	0.666732	0.747144	0.830589	0.780338	0.798225	0.675303	0.605123	0.88244	0.643543	0.652154	0.583928	0.597856	0.594742	0.766557	0.678221	0	0.77329	0.75401
ERR1551065	0.720571	0.52442	0.710244	0.635684	0.685439	0.600598	0.602824	0.57118	0.51284	0.547556	0.569885	0.589844	0.620226	0.604673	0.667088	0.674938	0.66699	0.790248	0.667685	0.566462	0.568138	0.55628	0.620094	0.552605	0.559025	0.654989	0.515694	0.528561	0.555465	0.569827	0.515722	0.556435	0.469841	0.644413	0.659021	0.697811	0.704792	0.513916	0.789656	0.562848	0.580266	0.523392	0.520951	0.523955	0.709432	0.575543	0.77329	0	0.110415
ERR1550943	0.706999	0.500558	0.67835	0.588025	0.684713	0.577349	0.57695	0.570511	0.470569	0.542185	0.545641	0.585411	0.581302	0.563226	0.632801	0.676298	0.615738	0.789253	0.664155	0.559862	0.562923	0.552185	0.582579	0.551887	0.552341	0.647085	0.488156	0.498801	0.512902	0.53232	0.488287	0.536689	0.425502	0.605616	0.636327	0.698111	0.706968	0.507123	0.748732	0.542996	0.557732	0.499301	0.490975	0.502209	0.684592	0.541305	0.75401	0.110415	0
ERR1683894	0.777372	0.604898	0.404067	0.676197	0.84923	0.684022	0.682699	0.708712	0.600072	0.697491	0.597521	0.685953	0.710193	0.695769	0.74783	0.762811	0.659412	0.839414	0.760318	0.725731	0.736524	0.660019	0.731055	0.694229	0.681602	0.745889	0.568301	0.590682	0.582476	0.704821	0.606864	0.59698	0.670395	0.733739	0.768919	0.774022	0.794652	0.624643	0.664877	0.620406	0.62736	0.607929	0.557187	0.608355	0.830829	0.709777	0.770315	0.738803	0.678979
ERR1683991	0.671978	0.459698	0.664459	0.563105	0.671199	0.573858	0.572838	0.602355	0.359408	0.526993	0.504716	0.552822	0.54383	0.425178	0.609502	0.645479	0.590862	0.753401	0.63762	0.547461	0.559147	0.512713	0.573315	0.521116	0.516902	0.623905	0.441997	0.445635	0.460438	0.422835	0.501894	0.47582	0.538984	0.596509	0.506022	0.682023	0.67443	0.475031	0.701582	0.505229	0.509353	0.454068	0.435761	0.451991	0.645041	0.43964	0.708905	0.571817	0.515754
ERR2790846	0.899282	0.677306	0.781523	0.62499	0.889185	0.778523	0.775399	0.772752	0.64076	0.73331	0.681819	0.783994	0.68004	0.74935	0.615291	0.876917	0.722862	0.98489	0.873708	0.746172	0.757307	0.742169	0.604956	0.746061	0.738813	0.857538	0.668722	0.673904	0.689473	0.720935	0.620199	0.698925	0.686524	0.607512	0.838943	0.903251	0.908953	0.697764	0.164258	0.628692	0.749593	0.679162	0.666014	0.678172	0.902056	0.763603	0.95627	0.751022	0.702664
SRR9211668	0.712556	0.502764	0.746071	0.647859	0.500406	0.664773	0.644105	0.622361	0.568273	0.571051	0.525905	0.580906	0.561708	0.436267	0.747012	0.670922	0.584608	0.79379	0.660798	0.596858	0.604033	0.526871	0.693459	0.551419	0.55621	0.643266	0.498893	0.490211	0.496843	0.465803	0.629118	0.589742	0.689845	0.726977	0.456201	0.753594	0.632754	0.541135	0.810795	0.545118	0.35006	0.503244	0.506148	0.503578	0.461137	0.35786	0.528063	0.698971	0.651872
SRR9211683	0.765638	0.578464	0.769335	0.672609	0.696533	0.673739	0.66539	0.621624	0.576755	0.64784	0.610709	0.65704	0.623809	0.380097	0.763806	0.746108	0.660037	0.844806	0.735687	0.675075	0.681812	0.604825	0.710286	0.629418	0.634708	0.718695	0.532773	0.564938	0.548725	0.528075	0.647731	0.609235	0.713688	0.743903	0.314338	0.771025	0.730623	0.587065	0.826828	0.62045	0.384573	0.576895	0.528875	0.575814	0.356064	0.35909	0.722046	0.710843	0.650128
SRR9211687	0.70054	0.492821	0.734038	0.602108	0.587448	0.620942	0.606177	0.607301	0.533165	0.582336	0.528009	0.593522	0.509052	0.327573	0.704347	0.688886	0.574991	0.785224	0.67774	0.610814	0.618764	0.53802	0.645716	0.56169	0.56767	0.660245	0.466788	0.478289	0.46502	0.434526	0.597803	0.546287	0.672688	0.684806	0.428236	0.734994	0.649368	0.526714	0.776066	0.542106	0.309834	0.492761	0.469006	0.492126	0.447081	0.295721	0.617885	0.67113	0.614785
SRR9211663	0.77003	0.57883	0.777376	0.720085	0.727158	0.661976	0.661962	0.660104	0.453257	0.587608	0.629134	0.641996	0.696007	0.650502	0.727469	0.732682	0.702912	0.849102	0.720655	0.591195	0.58848	0.611385	0.708908	0.600601	0.603663	0.706744	0.571734	0.575274	0.60414	0.636476	0.624663	0.626416	0.581462	0.721542	0.722377	0.769024	0.761199	0.570519	0.834021	0.609612	0.640168	0.573007	0.571076	0.573715	0.733479	0.636697	0.83883	0.60468	0.581567
SRR9211753	0.716091	0.526355	0.712365	0.652169	0.681426	0.590559	0.591425	0.569272	0.501026	0.54013	0.580667	0.5808	0.63469	0.6108	0.681162	0.672685	0.665107	0.78719	0.665474	0.552953	0.552707	0.55697	0.634713	0.549908	0.551526	0.65325	0.519338	0.530771	0.56349	0.57965	0.529256	0.569627	0.470388	0.658854	0.674256	0.695481	0.703964	0.504183	0.787403	0.564781	0.588951	0.526905	0.522225	0.526179	0.712715	0.587526	0.784846	0.0696526	0.131314
SRR2533885	0.540762	0.391234	0.679856	0.45357	0.526582	0.583025	0.592147	0.614692	0.485903	0.471246	0.433183	0.414453	0.36927	0.451464	0.576263	0.509007	0.40129	0.628262	0.496794	0.452043	0.481578	0.378533	0.512483	0.447057	0.447789	0.477729	0.415501	0.385751	0.387096	0.360861	0.468552	0.414022	0.547197	0.545696	0.468027	0.575954	0.466031	0.417483	0.708562	0.449917	0.496179	0.389159	0.420128	0.389729	0.618327	0.434218	0.570406	0.568038	0.527791
SRR2533923	0.743822	0.539762	0.815628	0.680974	0.0436544	0.690894	0.677395	0.677443	0.584386	0.463765	0.564708	0.577749	0.594994	0.634829	0.76382	0.688118	0.610467	0.822124	0.682535	0.434619	0.423156	0.535041	0.723046	0.450978	0.480051	0.667661	0.576877	0.537177	0.59306	0.559151	0.649952	0.629969	0.695884	0.746567	0.724998	0.777208	0.651364	0.559171	0.842375	0.584092	0.612541	0.535765	0.591512	0.540834	0.719155	0.60874	0.537972	0.689512	0.689439
SRR2533924	0.748627	0.542855	0.819754	0.683093	0.0803917	0.698145	0.67513	0.652238	0.593744	0.46547	0.567076	0.580556	0.598581	0.644337	0.76822	0.690859	0.609986	0.827421	0.688853	0.434338	0.423876	0.540214	0.727264	0.45397	0.48501	0.673099	0.580421	0.540599	0.594507	0.564051	0.656795	0.631053	0.702833	0.751071	0.723558	0.78238	0.657585	0.563825	0.847558	0.587656	0.601801	0.538758	0.594661	0.544042	0.718623	0.609111	0.546095	0.697631	0.696281
SRR2533934	0.472592	0.299939	0.601887	0.523185	0.482319	0.520968	0.530642	0.584774	0.370059	0.251973	0.330649	0.270868	0.488812	0.53962	0.593671	0.416508	0.431194	0.561567	0.409822	0.264143	0.284165	0.161534	0.574858	0.131511	0.112386	0.389354	0.309419	0.300666	0.315799	0.47046	0.458196	0.333889	0.553495	0.579558	0.535318	0.525714	0.438058	0.215421	0.703806	0.372482	0.420036	0.296359	0.327875	0.305506	0.635895	0.531404	0.558846	0.561915	0.557439
SRR2533941	0.682814	0.490345	0.774229	0.628977	0.116736	0.645477	0.623496	0.617564	0.546474	0.426224	0.523409	0.515093	0.546632	0.616991	0.719302	0.633515	0.552881	0.766825	0.626282	0.391612	0.407384	0.468077	0.67931	0.401101	0.429414	0.609243	0.533416	0.493231	0.5322	0.53295	0.617573	0.564109	0.676436	0.699006	0.661013	0.721133	0.592342	0.497898	0.822953	0.549173	0.55496	0.487104	0.544591	0.491407	0.689663	0.581715	0.52543	0.67299	0.671376
SRR2533947	0.471554	0.278241	0.606294	0.520887	0.518562	0.500637	0.502385	0.54633	0.299371	0.289948	0.315418	0.31909	0.487166	0.512174	0.58217	0.450941	0.40541	0.57487	0.453284	0.320663	0.335713	0.218288	0.556701	0.198793	0.184965	0.432884	0.298116	0.274524	0.302303	0.432007	0.424531	0.357572	0.484645	0.568178	0.524719	0.534333	0.473888	0.231639	0.673537	0.344093	0.409875	0.272326	0.312762	0.279125	0.603068	0.50047	0.601306	0.527295	0.499331
SRR2533946	0.474489	0.275058	0.612753	0.528092	0.509068	0.509655	0.511409	0.553478	0.307442	0.277281	0.309418	0.300255	0.493367	0.520359	0.590878	0.445797	0.404782	0.574604	0.443216	0.304763	0.319359	0.198247	0.563729	0.174965	0.152839	0.419901	0.300109	0.270189	0.307321	0.439019	0.431697	0.361632	0.495867	0.575459	0.534216	0.535901	0.468336	0.226808	0.678148	0.340199	0.412319	0.267244	0.313331	0.276875	0.60657	0.507658	0.591689	0.534811	0.506726
SRR2533970	0.517039	0.345001	0.592093	0.508068	0.542642	0.478916	0.480853	0.526374	0.318232	0.351772	0.375242	0.385109	0.488168	0.497786	0.549588	0.502014	0.461899	0.615042	0.495932	0.365587	0.380041	0.328341	0.522969	0.323938	0.320887	0.476415	0.341016	0.342174	0.353998	0.440384	0.432539	0.372758	0.443489	0.535658	0.507191	0.514537	0.514157	0.292021	0.666673	0.385734	0.417259	0.33516	0.335936	0.339258	0.597996	0.477659	0.648217	0.496434	0.469006
SRR2533964	0.469625	0.272259	0.618722	0.524849	0.496079	0.511933	0.5139	0.560677	0.317614	0.25567	0.306711	0.293397	0.490394	0.527237	0.58821	0.433003	0.404015	0.571009	0.428574	0.274885	0.291627	0.195973	0.560986	0.148739	0.131339	0.406073	0.305717	0.270583	0.304135	0.442621	0.434689	0.35436	0.508685	0.572951	0.534852	0.536735	0.457832	0.223475	0.687188	0.343195	0.419336	0.264931	0.322345	0.275958	0.61268	0.514936	0.583212	0.540577	0.513492
SRR2533969	0.468382	0.270928	0.617694	0.535114	0.502679	0.522011	0.523189	0.566986	0.348301	0.246105	0.308237	0.286934	0.501329	0.535209	0.599527	0.436217	0.42179	0.56894	0.430201	0.273794	0.287408	0.174046	0.572251	0.129439	0.0922283	0.407407	0.30079	0.26971	0.299416	0.455479	0.435063	0.343433	0.531702	0.584044	0.542064	0.543216	0.457845	0.207594	0.691158	0.341237	0.418431	0.263687	0.319287	0.274936	0.623043	0.525362	0.571095	0.552556	0.530117
SRR2533963	0.451976	0.278571	0.598015	0.524523	0.515916	0.503443	0.505074	0.554022	0.333979	0.273608	0.311258	0.274815	0.49007	0.520564	0.587577	0.423648	0.401308	0.554543	0.418351	0.292343	0.307003	0.157736	0.562869	0.151573	0.121343	0.39779	0.281889	0.274535	0.289779	0.44356	0.428672	0.327438	0.520518	0.571948	0.523097	0.5234	0.443391	0.196234	0.68042	0.345426	0.397059	0.269984	0.299355	0.279605	0.60952	0.511619	0.566413	0.540074	0.514944
SRR2533961	0.466494	0.324015	0.611742	0.48176	0.520892	0.490775	0.497557	0.536636	0.34206	0.331904	0.352285	0.358053	0.434254	0.518619	0.546649	0.457497	0.385792	0.564404	0.457559	0.326448	0.344663	0.31348	0.514407	0.323793	0.334314	0.437697	0.351356	0.326191	0.336047	0.424827	0.448762	0.375208	0.48119	0.522411	0.516608	0.528201	0.477293	0.296759	0.690326	0.373787	0.450416	0.322175	0.366942	0.321592	0.612694	0.498044	0.623554	0.516667	0.491552
SRR2533995	0.566126	0.424604	0.580078	0.536919	0.574751	0.466847	0.469793	0.52637	0.362424	0.42679	0.448258	0.452921	0.515148	0.528064	0.550275	0.542459	0.493147	0.654525	0.540111	0.414197	0.424077	0.421651	0.534341	0.42466	0.4333	0.527273	0.423187	0.421343	0.426063	0.498822	0.471579	0.429391	0.454676	0.54385	0.534295	0.546409	0.569198	0.385067	0.69523	0.462456	0.49345	0.417708	0.417967	0.418909	0.63388	0.512214	0.69166	0.494291	0.47452
SRR2534005	0.56322	0.381561	0.650821	0.249334	0.609261	0.577445	0.586411	0.577493	0.451257	0.461094	0.382234	0.468506	0.250646	0.575098	0.326723	0.568154	0.317938	0.663304	0.569926	0.446801	0.473607	0.425088	0.294086	0.443218	0.453539	0.545446	0.3991	0.384299	0.376099	0.450054	0.351974	0.373414	0.526311	0.30142	0.560096	0.628756	0.573126	0.40556	0.61278	0.286354	0.500448	0.380743	0.404099	0.376967	0.683491	0.552814	0.705063	0.600098	0.559825
SRR2533980	0.563517	0.392035	0.593803	0.519493	0.545776	0.467965	0.470887	0.524239	0.33412	0.405722	0.418432	0.443723	0.499752	0.509718	0.548565	0.54189	0.474864	0.653441	0.539672	0.408598	0.419871	0.410772	0.522048	0.399811	0.409	0.521329	0.386998	0.390208	0.404436	0.467678	0.457201	0.413752	0.446276	0.533517	0.541123	0.542233	0.567946	0.368512	0.6597	0.436854	0.462189	0.390175	0.384782	0.390579	0.612506	0.490664	0.6688	0.496788	0.46442
SRR2534017	0.110931	0.480513	0.714544	0.600174	0.742522	0.643007	0.65475	0.672417	0.545677	0.536269	0.49606	0.376252	0.556369	0.704506	0.670697	0.324097	0.416982	0.203147	0.322341	0.523188	0.556185	0.42573	0.658785	0.512882	0.510139	0.30427	0.487501	0.484298	0.434539	0.596437	0.593887	0.438737	0.665587	0.658441	0.626927	0.386777	0.290368	0.441915	0.832208	0.526442	0.586326	0.483709	0.497483	0.481182	0.774284	0.689637	0.756373	0.711095	0.689961
SRR2533984	0.514423	0.41012	0.599229	0.46817	0.573771	0.483879	0.496638	0.531555	0.357718	0.418798	0.435663	0.404927	0.44745	0.525534	0.541082	0.499795	0.419815	0.607508	0.494092	0.399677	0.426279	0.358184	0.502745	0.397522	0.409571	0.47804	0.403926	0.413807	0.403757	0.476555	0.416272	0.378065	0.415738	0.515595	0.491827	0.512193	0.516484	0.357272	0.692353	0.457294	0.476003	0.407445	0.402948	0.409706	0.631655	0.505367	0.672538	0.459078	0.437758
SRR2534001	0.491707	0.353406	0.673226	0.4687	0.466608	0.570871	0.58341	0.579746	0.471105	0.276924	0.36846	0.355774	0.405717	0.556841	0.563168	0.43208	0.331469	0.58575	0.424751	0.255069	0.270983	0.323236	0.538923	0.283142	0.303402	0.414249	0.406212	0.359597	0.36481	0.442678	0.491057	0.388049	0.557098	0.542458	0.552817	0.574099	0.465588	0.378571	0.715556	0.410828	0.50549	0.356843	0.419095	0.36131	0.662059	0.542265	0.588229	0.602535	0.571006
SRR2533986	0.490945	0.356909	0.596698	0.473938	0.528514	0.480445	0.489804	0.530768	0.346308	0.370899	0.382549	0.38008	0.438478	0.509	0.531157	0.477065	0.408013	0.583885	0.481749	0.350304	0.370295	0.334063	0.509778	0.347859	0.355208	0.463927	0.358956	0.361497	0.358152	0.431647	0.449831	0.373063	0.463738	0.514826	0.502406	0.512895	0.493505	0.303996	0.678042	0.403184	0.446355	0.35356	0.372215	0.353958	0.599685	0.487211	0.636632	0.507966	0.490879
SRR2533981	0.497979	0.352894	0.60219	0.485231	0.531765	0.483168	0.48669	0.544062	0.335903	0.370002	0.373048	0.383587	0.451194	0.516106	0.55256	0.487223	0.402535	0.596353	0.490688	0.374686	0.396536	0.344208	0.521828	0.339695	0.351899	0.472451	0.359003	0.352177	0.342378	0.437798	0.447649	0.382814	0.47591	0.534742	0.520853	0.530045	0.501938	0.303529	0.663564	0.404439	0.44859	0.349757	0.367572	0.353204	0.603579	0.50019	0.626349	0.532099	0.495217
SRR2534009	0.543785	0.425367	0.511638	0.484576	0.630289	0.575061	0.58017	0.627904	0.461607	0.488632	0.444026	0.449181	0.489767	0.596752	0.630508	0.545032	0.325359	0.646839	0.546964	0.472928	0.498794	0.401233	0.584231	0.450718	0.451598	0.523048	0.435739	0.425533	0.410254	0.517834	0.524958	0.43246	0.577219	0.600201	0.609705	0.627687	0.548575	0.412638	0.607461	0.490547	0.532826	0.428286	0.438352	0.432244	0.703502	0.601338	0.619427	0.646195	0.588211
SRR2533983	0.443415	0.312933	0.616122	0.46863	0.562552	0.508748	0.519972	0.542146	0.310609	0.316693	0.354017	0.344395	0.430413	0.533416	0.558617	0.452936	0.376827	0.547466	0.454033	0.343913	0.375067	0.278496	0.517021	0.308971	0.31022	0.437696	0.315445	0.32252	0.302072	0.439284	0.362754	0.31537	0.490388	0.53147	0.490219	0.523166	0.465607	0.24245	0.692373	0.376665	0.430915	0.311622	0.332894	0.31701	0.617771	0.517851	0.641761	0.514163	0.489004
SRR2534052	0.12573	0.423503	0.674158	0.597498	0.665619	0.589483	0.602105	0.645726	0.502217	0.455817	0.463169	0.314579	0.540041	0.655577	0.669197	0.310943	0.404768	0.250628	0.30976	0.441451	0.473333	0.343396	0.658563	0.430458	0.426275	0.291667	0.449123	0.426047	0.416961	0.573727	0.588858	0.421164	0.66727	0.654935	0.589343	0.403928	0.281008	0.391486	0.818508	0.499314	0.525574	0.423338	0.46386	0.424138	0.739871	0.651769	0.710621	0.680621	0.66357
SRR2534038	0.0517048	0.513506	0.724746	0.661676	0.75384	0.656429	0.668181	0.71826	0.569652	0.54556	0.552495	0.37784	0.615461	0.722809	0.731994	0.265795	0.488857	0.12269	0.280674	0.527308	0.560148	0.431605	0.721591	0.51731	0.51459	0.273573	0.52286	0.515575	0.493556	0.645905	0.664309	0.496707	0.733123	0.717961	0.656971	0.333955	0.239133	0.455713	0.882346	0.576347	0.605564	0.511857	0.537073	0.511284	0.792025	0.708566	0.773388	0.731916	0.72253
SRR2534049	0.0568554	0.501961	0.707926	0.652856	0.735399	0.636623	0.648289	0.697909	0.560667	0.532228	0.545611	0.371277	0.597582	0.704397	0.725263	0.270827	0.483756	0.14169	0.279488	0.516782	0.548921	0.413267	0.713823	0.505927	0.501793	0.269628	0.511671	0.507322	0.483481	0.632562	0.654347	0.487077	0.724551	0.711004	0.646565	0.345569	0.241378	0.444215	0.876841	0.566786	0.584709	0.501583	0.526237	0.499088	0.782973	0.698566	0.768549	0.722695	0.714574
SRR2534063	0.0907088	0.53994	0.724883	0.662502	0.76623	0.654592	0.667273	0.718186	0.564674	0.573401	0.577054	0.397269	0.620564	0.71802	0.734834	0.287353	0.510013	0.164903	0.306297	0.547841	0.578899	0.444315	0.723844	0.540883	0.536292	0.299971	0.52353	0.543273	0.508487	0.655902	0.656933	0.491561	0.737896	0.719218	0.656263	0.30154	0.240054	0.4545	0.883985	0.60058	0.6016	0.537607	0.536043	0.537028	0.788587	0.706346	0.792264	0.732727	0.720644
SRR2534059	0.143058	0.405	0.673097	0.583745	0.666831	0.590321	0.603791	0.646395	0.481089	0.434226	0.451613	0.289399	0.536553	0.653145	0.655271	0.290537	0.392706	0.273476	0.288793	0.420153	0.453232	0.321704	0.644908	0.409396	0.402496	0.267991	0.426635	0.411038	0.40092	0.561116	0.572724	0.405407	0.651497	0.640586	0.578648	0.37989	0.256503	0.361694	0.8044	0.483394	0.518358	0.405429	0.442855	0.409009	0.728257	0.639212	0.69582	0.65973	0.645213
H009YD	0.679703	0.470655	0.690004	0.611776	0.659837	0.58353	0.587501	0.554807	0.473468	0.499961	0.522008	0.546505	0.596457	0.589643	0.637461	0.635046	0.633901	0.749851	0.631987	0.516468	0.519999	0.516073	0.595246	0.509207	0.510174	0.619512	0.465879	0.47521	0.510821	0.536777	0.490223	0.521124	0.45696	0.619518	0.631374	0.663375	0.666688	0.464976	0.763711	0.50746	0.536935	0.470996	0.471666	0.469203	0.696624	0.561068	0.751349	0.0734079	0.133622
SRR2533926	0.519448	0.408002	0.702303	0.532253	0.416154	0.577981	0.591634	0.645363	0.485661	0.368468	0.438148	0.354821	0.456448	0.58895	0.649452	0.457981	0.356848	0.605015	0.452012	0.341419	0.367141	0.326378	0.603007	0.325045	0.333698	0.439042	0.437333	0.411235	0.424116	0.478131	0.511003	0.434114	0.570506	0.620976	0.595528	0.572712	0.436975	0.388172	0.763795	0.48127	0.530452	0.409058	0.45088	0.417631	0.675731	0.568934	0.514385	0.581057	0.560386
SRR2533936	0.555525	0.372377	0.621954	0.576842	0.589829	0.524404	0.527872	0.60969	0.348689	0.362096	0.407136	0.400758	0.546083	0.580439	0.632388	0.514094	0.505066	0.644215	0.50638	0.417788	0.433569	0.345248	0.61547	0.353387	0.333746	0.49375	0.396334	0.373499	0.385481	0.518281	0.45849	0.407814	0.570395	0.617763	0.575388	0.588473	0.526467	0.314164	0.742621	0.431353	0.495062	0.370562	0.403323	0.373883	0.67309	0.572078	0.674884	0.588406	0.572189
SRR2533940	0.565951	0.38069	0.623058	0.584558	0.594047	0.528936	0.532956	0.618591	0.364407	0.367744	0.407008	0.408497	0.553864	0.589528	0.639875	0.521893	0.512739	0.654631	0.514873	0.424651	0.441023	0.352945	0.62373	0.361367	0.34454	0.499802	0.405162	0.381212	0.396566	0.529144	0.463797	0.416534	0.578097	0.625501	0.583409	0.593182	0.534737	0.323142	0.748311	0.437336	0.505362	0.377546	0.413691	0.382982	0.683003	0.580845	0.680293	0.59625	0.580212
SRR2533929	0.548547	0.273267	0.618043	0.398177	0.600269	0.535417	0.538204	0.565149	0.346979	0.346402	0.350363	0.432085	0.436018	0.49541	0.452885	0.550581	0.532426	0.631533	0.545977	0.410374	0.42708	0.378845	0.439872	0.364728	0.353621	0.527336	0.240277	0.275466	0.321498	0.434045	0.367637	0.244332	0.535503	0.434096	0.51034	0.587425	0.55491	0.302939	0.695666	0.361218	0.356514	0.269631	0.239069	0.258739	0.626463	0.473193	0.679078	0.545512	0.536791
SRR2533935	0.502302	0.278148	0.634609	0.538803	0.472088	0.530809	0.534793	0.595336	0.356398	0.198065	0.321866	0.295745	0.504955	0.552772	0.606912	0.423537	0.457818	0.586698	0.414581	0.241575	0.248631	0.197754	0.583255	0.0950915	0.0813044	0.403528	0.319995	0.286749	0.322025	0.472092	0.456235	0.352682	0.555069	0.591132	0.553795	0.549155	0.461021	0.207545	0.721593	0.350924	0.439693	0.277103	0.342078	0.285422	0.642978	0.535968	0.592753	0.564204	0.55631
SRR2533945	0.489873	0.279328	0.633233	0.546433	0.486724	0.532064	0.533519	0.567863	0.335283	0.243014	0.311761	0.305591	0.512648	0.525133	0.610263	0.451009	0.416817	0.587196	0.444546	0.286098	0.297497	0.197414	0.582938	0.13384	0.122238	0.420349	0.305656	0.277761	0.311516	0.450982	0.434021	0.366627	0.524724	0.594396	0.55677	0.55401	0.470589	0.235259	0.688715	0.346798	0.420334	0.272248	0.32618	0.282415	0.617746	0.517937	0.575689	0.547237	0.52391
SRR2533944	0.472411	0.271654	0.614422	0.521694	0.511429	0.504437	0.50675	0.551613	0.30758	0.277474	0.309218	0.318237	0.486486	0.518002	0.582276	0.451942	0.408744	0.573844	0.449716	0.304542	0.319745	0.224898	0.557318	0.197619	0.188375	0.427504	0.304849	0.267896	0.308501	0.431863	0.427312	0.359162	0.487873	0.567768	0.528767	0.53776	0.472966	0.243084	0.673077	0.336941	0.414525	0.263612	0.320257	0.274058	0.604785	0.503457	0.599728	0.53001	0.502356
SRR2533975	0.480014	0.281127	0.610039	0.534288	0.513389	0.516555	0.52054	0.577819	0.343678	0.22467	0.315551	0.275207	0.50013	0.537917	0.594731	0.421057	0.435244	0.568547	0.41266	0.279175	0.295492	0.170303	0.573505	0.155435	0.109705	0.390379	0.302596	0.28579	0.309794	0.461243	0.425744	0.337282	0.537115	0.581119	0.539059	0.535216	0.446116	0.196369	0.705956	0.350396	0.417258	0.279135	0.32327	0.289446	0.633204	0.524799	0.562538	0.553366	0.544855
SRR2533957	0.567058	0.359342	0.620722	0.569685	0.585687	0.517055	0.51847	0.557487	0.272039	0.346846	0.390636	0.414121	0.553609	0.536971	0.623604	0.532944	0.523333	0.657779	0.526406	0.427151	0.439658	0.372186	0.597815	0.356874	0.338299	0.518979	0.34119	0.354511	0.370315	0.490461	0.403334	0.38811	0.511499	0.608568	0.565526	0.580037	0.552716	0.29504	0.692695	0.409679	0.43598	0.356941	0.346623	0.358373	0.625583	0.525462	0.667076	0.539661	0.515019
SRR2534025	0.516044	0.268555	0.66253	0.443689	0.506749	0.569099	0.57281	0.538046	0.404482	0.239367	0.263621	0.376216	0.40998	0.554909	0.517339	0.485698	0.366371	0.614279	0.487149	0.270788	0.275523	0.308438	0.476741	0.216418	0.223415	0.474652	0.317763	0.27623	0.294978	0.407254	0.356355	0.345992	0.508729	0.489989	0.555151	0.610733	0.515456	0.305862	0.67578	0.281925	0.437452	0.268731	0.340137	0.278152	0.650316	0.53614	0.604672	0.558415	0.539328
SRR2534041	0.469215	0.284351	0.588772	0.489045	0.539402	0.498915	0.5037	0.481381	0.310101	0.313679	0.303516	0.322084	0.450139	0.505225	0.547889	0.437993	0.442322	0.560254	0.436539	0.331717	0.345524	0.270079	0.518974	0.276679	0.260723	0.426044	0.269753	0.285603	0.284849	0.396637	0.385136	0.295907	0.47654	0.532897	0.505884	0.528356	0.456393	0.1998	0.654358	0.319712	0.374076	0.278095	0.28078	0.279514	0.578052	0.486582	0.587892	0.510095	0.504248
SRR2534036	0.49967	0.287885	0.633137	0.544528	0.489761	0.533777	0.539955	0.584536	0.351883	0.212509	0.320154	0.343489	0.503775	0.555943	0.602051	0.455882	0.455805	0.591473	0.452033	0.205559	0.216398	0.288349	0.580571	0.204061	0.200492	0.439905	0.324378	0.288861	0.325652	0.467991	0.461237	0.356598	0.546856	0.588962	0.550102	0.575666	0.487112	0.282457	0.71093	0.363286	0.439111	0.279838	0.337507	0.291862	0.639022	0.540071	0.596176	0.570941	0.549848
ERR2790908	0.850545	0.664321	0.598806	0.653448	0.905407	0.755585	0.752547	0.786654	0.654323	0.744965	0.658354	0.7518	0.711027	0.738062	0.658508	0.845705	0.700274	0.927509	0.840783	0.773789	0.785036	0.718122	0.656329	0.742279	0.730522	0.82452	0.632495	0.65581	0.650685	0.738967	0.630899	0.657629	0.715123	0.649649	0.833261	0.87309	0.875827	0.679054	0.27245	0.629043	0.706011	0.672581	0.626732	0.670772	0.901215	0.749604	0.876289	0.789461	0.736452
ERR1550324	0.682874	0.460808	0.722452	0.605745	0.548248	0.602228	0.594262	0.564044	0.512829	0.522203	0.491699	0.555918	0.508445	0.475382	0.679856	0.652651	0.599772	0.755043	0.645651	0.554478	0.557821	0.513078	0.636718	0.508179	0.521253	0.629623	0.462931	0.453445	0.480866	0.432684	0.570273	0.54379	0.623083	0.664355	0.412896	0.694828	0.613353	0.491412	0.761991	0.49902	0.360145	0.460307	0.47703	0.458454	0.375449	0.26924	0.645072	0.598992	0.584984
SRR2533888	0.715956	0.489612	0.779345	0.712409	0.580818	0.678152	0.681951	0.709373	0.491684	0.430209	0.534059	0.556789	0.669859	0.691343	0.740138	0.670317	0.669874	0.80057	0.659883	0.375083	0.375541	0.513592	0.718624	0.448639	0.453194	0.651781	0.5296	0.489692	0.538693	0.608951	0.613844	0.576061	0.66615	0.732192	0.714351	0.748095	0.683429	0.495979	0.856877	0.539732	0.628566	0.48349	0.535739	0.489364	0.784048	0.671645	0.777797	0.673525	0.665634
SRR2533948	0.738205	0.529893	0.794505	0.730475	0.574497	0.697909	0.700955	0.714307	0.519454	0.469263	0.572465	0.579377	0.691807	0.694394	0.761147	0.69382	0.682627	0.823927	0.68334	0.42364	0.405565	0.549466	0.738492	0.48717	0.495073	0.672941	0.558869	0.525912	0.583774	0.617641	0.646106	0.622968	0.668145	0.753336	0.742946	0.76997	0.714993	0.539512	0.855309	0.576136	0.640666	0.523801	0.566562	0.529588	0.782657	0.672469	0.78647	0.678212	0.660794
SRR2534062	0.126431	0.424538	0.693622	0.596765	0.66974	0.608607	0.621767	0.662779	0.505703	0.452706	0.46932	0.311673	0.550737	0.663697	0.668586	0.290255	0.403421	0.253171	0.288979	0.432415	0.463387	0.344967	0.655857	0.422894	0.419226	0.269486	0.449718	0.433752	0.423997	0.573774	0.594373	0.42809	0.668408	0.654692	0.597037	0.389473	0.256213	0.392527	0.817767	0.508433	0.544739	0.426143	0.469638	0.432737	0.739888	0.648255	0.698471	0.670676	0.656439
SRR2534015	0.852792	0.654729	0.859764	0.777915	0.809092	0.740303	0.739862	0.720348	0.517428	0.66698	0.710636	0.720571	0.761949	0.737438	0.806884	0.811973	0.779234	0.931984	0.799886	0.665986	0.66426	0.688221	0.759828	0.681825	0.683308	0.785011	0.645068	0.657224	0.685974	0.701923	0.659622	0.704734	0.6165	0.78523	0.8056	0.843762	0.840949	0.642159	0.903163	0.691411	0.721702	0.65452	0.64694	0.653018	0.81767	0.722941	0.920949	0.643916	0.630765
ERR1683879	0.746719	0.597462	0.548074	0.64754	0.834357	0.679014	0.676158	0.714153	0.587419	0.675629	0.579868	0.663976	0.682631	0.682439	0.722011	0.740509	0.637128	0.772231	0.734742	0.711204	0.721604	0.63947	0.701661	0.674148	0.661937	0.720479	0.560396	0.586734	0.579828	0.686993	0.588706	0.579824	0.668406	0.705649	0.750801	0.756364	0.7709	0.60346	0.655806	0.597143	0.622677	0.603425	0.552082	0.602646	0.823444	0.69105	0.778969	0.733048	0.674975
ERR1684299	0.720004	0.575126	0.553925	0.596595	0.810623	0.601193	0.596246	0.676549	0.545075	0.649601	0.55642	0.63259	0.633477	0.661508	0.672703	0.716221	0.610596	0.773152	0.709587	0.678683	0.689591	0.611462	0.652542	0.647419	0.635616	0.692785	0.540584	0.565618	0.558267	0.665454	0.547739	0.567858	0.61977	0.656316	0.727043	0.740309	0.750716	0.570564	0.615703	0.545063	0.607812	0.579428	0.531898	0.579151	0.766339	0.673288	0.777635	0.6914	0.620991
ERR2790848	0.928412	0.721621	0.631676	0.688277	0.944061	0.816948	0.815772	0.841375	0.710044	0.781402	0.719703	0.805105	0.74662	0.795556	0.674377	0.900727	0.766867	1.00341	0.897027	0.813954	0.82462	0.769067	0.686815	0.782581	0.770572	0.880708	0.708699	0.717031	0.729567	0.797244	0.696161	0.722964	0.771313	0.680173	0.882877	0.926303	0.931515	0.736099	0.163908	0.681246	0.788081	0.725335	0.704715	0.721392	0.964687	0.817389	0.957335	0.836218	0.799907
SRR2533859	0.384219	0.362846	0.645811	0.360046	0.631972	0.588834	0.602246	0.611466	0.504552	0.498504	0.388701	0.324397	0.285791	0.547863	0.452284	0.380676	0.302442	0.472973	0.3717	0.483276	0.518206	0.371235	0.422415	0.458359	0.458526	0.346365	0.365264	0.370688	0.338461	0.42151	0.446734	0.293243	0.58929	0.428293	0.510651	0.435227	0.32794	0.410073	0.728815	0.414016	0.443766	0.366551	0.375485	0.351433	0.684521	0.515158	0.668935	0.636653	0.612819
SRR2533835	0.707292	0.48847	0.6593	0.560558	0.685484	0.585747	0.586306	0.567131	0.457277	0.532056	0.498571	0.574549	0.564069	0.597951	0.613467	0.666778	0.558004	0.791755	0.66135	0.552879	0.562551	0.538784	0.56903	0.543888	0.537157	0.644294	0.472562	0.487922	0.490245	0.538532	0.389613	0.494766	0.0627365	0.585114	0.636584	0.698366	0.70589	0.501983	0.721413	0.502705	0.557118	0.48904	0.469718	0.489336	0.723168	0.578738	0.739928	0.432902	0.386411
SRR2533845	0.530416	0.390394	0.655095	0.205604	0.676417	0.589833	0.603058	0.600473	0.50586	0.5169	0.411645	0.426062	0.227826	0.516172	0.310813	0.519188	0.371453	0.617906	0.510833	0.504635	0.537539	0.420102	0.268068	0.48483	0.489253	0.486272	0.367372	0.39735	0.381021	0.419059	0.377835	0.262394	0.55881	0.270391	0.496409	0.553674	0.519628	0.43594	0.690746	0.389264	0.463106	0.395222	0.367522	0.376982	0.717071	0.496664	0.744617	0.611941	0.572749
SRR2533844	0.514957	0.287787	0.54023	0.476622	0.576767	0.487478	0.489965	0.514041	0.266737	0.332439	0.312241	0.381297	0.483535	0.492059	0.548242	0.499483	0.448506	0.605849	0.497337	0.399076	0.414566	0.306168	0.521478	0.32001	0.303625	0.481795	0.239432	0.28865	0.275765	0.440099	0.310172	0.259418	0.457816	0.532234	0.496718	0.533581	0.504398	0.23923	0.616919	0.349727	0.33964	0.281718	0.244844	0.286721	0.59319	0.485702	0.611921	0.512165	0.480503
SRR2533872	0.478348	0.397504	0.647015	0.272582	0.621271	0.589282	0.602205	0.596483	0.529856	0.512995	0.393446	0.36208	0.193713	0.525087	0.401827	0.437474	0.277947	0.565456	0.429687	0.500267	0.533272	0.406185	0.33742	0.48157	0.488452	0.408837	0.414333	0.403023	0.368021	0.424635	0.38821	0.348791	0.562973	0.366684	0.511967	0.487753	0.44206	0.441456	0.698293	0.370302	0.481766	0.399908	0.422455	0.392339	0.701841	0.497528	0.697424	0.617865	0.588773
SRR2533869	0.661265	0.421274	0.654171	0.123748	0.651582	0.595739	0.599849	0.5875	0.520065	0.54785	0.447236	0.558233	0.123931	0.446221	0.226071	0.637008	0.453717	0.747253	0.628595	0.542797	0.565928	0.506822	0.147152	0.539515	0.55003	0.608961	0.421484	0.426114	0.425506	0.396149	0.363142	0.357475	0.540576	0.183951	0.508352	0.663803	0.636497	0.49523	0.614578	0.331202	0.47723	0.421197	0.41658	0.404458	0.707812	0.427181	0.747337	0.600075	0.554524
SRR2533886	0.308506	0.583398	0.702852	0.683072	0.769008	0.643629	0.659146	0.726392	0.592466	0.608125	0.618132	0.354533	0.63845	0.717247	0.747156	0.250108	0.544759	0.290962	0.254297	0.595056	0.622013	0.445897	0.738472	0.556445	0.554133	0.241232	0.565149	0.585848	0.568368	0.680145	0.687465	0.541983	0.739277	0.72829	0.6577	0.141242	0.252453	0.484696	0.901053	0.631814	0.620526	0.578181	0.570161	0.577003	0.786184	0.695633	0.805745	0.726812	0.728308
SRR2533889	0.259568	0.508016	0.684295	0.553003	0.705453	0.614535	0.627516	0.664805	0.539932	0.559948	0.535434	0.339226	0.508546	0.609288	0.664184	0.250076	0.438642	0.336005	0.232523	0.543005	0.57094	0.409069	0.609455	0.510318	0.511374	0.214866	0.477437	0.511131	0.47388	0.550381	0.565526	0.46212	0.636946	0.626731	0.565418	0.262476	0.204673	0.428454	0.819859	0.555965	0.554038	0.505546	0.490153	0.507517	0.720112	0.589988	0.723189	0.645914	0.623257
SRR2533878	0.27216	0.51939	0.664783	0.605644	0.654413	0.595491	0.609883	0.691409	0.549133	0.54683	0.519574	0.312778	0.537083	0.654968	0.705202	0.196718	0.42189	0.342917	0.196147	0.526956	0.556604	0.390401	0.679121	0.49162	0.494334	0.188553	0.51436	0.519933	0.499185	0.594503	0.638382	0.496258	0.693497	0.683614	0.621426	0.162238	0.188862	0.439147	0.839197	0.572313	0.589311	0.511885	0.524153	0.514314	0.733693	0.637506	0.681573	0.68886	0.688841
SRR2533883	0.591397	0.576857	0.809905	0.677506	0.388835	0.705268	0.71853	0.7847	0.634048	0.508016	0.581604	0.419593	0.592091	0.72123	0.77794	0.536407	0.464688	0.675009	0.524631	0.46075	0.489247	0.484012	0.753901	0.475691	0.498001	0.506154	0.606839	0.574431	0.577712	0.64322	0.702718	0.587728	0.754163	0.758747	0.703524	0.577826	0.49277	0.545593	0.902011	0.639537	0.682856	0.57131	0.612621	0.579382	0.801892	0.701945	0.621434	0.764009	0.762688
SRR2533896	0.678576	0.502523	0.709973	0.592456	0.683362	0.595994	0.597019	0.589939	0.401951	0.534617	0.55323	0.558594	0.576246	0.587827	0.634266	0.650688	0.605239	0.759927	0.637963	0.530489	0.540936	0.523231	0.578085	0.53357	0.540813	0.618642	0.492671	0.506189	0.507693	0.545167	0.483565	0.521495	0.45423	0.607261	0.615464	0.673377	0.671281	0.482309	0.76614	0.54341	0.563403	0.503151	0.493433	0.501629	0.675004	0.565193	0.773437	0.274842	0.24539
SRR2533908	0.4015	0.496049	0.72902	0.582448	0.520539	0.625148	0.639583	0.68725	0.548094	0.485567	0.523272	0.315269	0.492703	0.652785	0.694242	0.296242	0.332494	0.478587	0.284893	0.462166	0.492554	0.384589	0.64471	0.448742	0.452886	0.262413	0.51475	0.500851	0.510348	0.551225	0.584693	0.499083	0.624295	0.663636	0.639448	0.395849	0.279399	0.45199	0.832512	0.564606	0.603409	0.49734	0.531063	0.502423	0.725675	0.632172	0.585492	0.618567	0.612763
SRR2533909	0.260494	0.492057	0.670721	0.596183	0.687716	0.604595	0.619541	0.654243	0.52691	0.510287	0.534931	0.2933	0.540286	0.664956	0.683755	0.140898	0.425592	0.313557	0.147642	0.487568	0.517865	0.372285	0.644405	0.469226	0.470334	0.143366	0.484073	0.498354	0.486409	0.58239	0.595961	0.468602	0.65008	0.651496	0.625357	0.197624	0.20575	0.401487	0.836738	0.549051	0.571263	0.492784	0.501896	0.491728	0.736574	0.646598	0.718667	0.63576	0.635929
SRR2533913	0.700126	0.470381	0.697509	0.517839	0.676562	0.588682	0.591585	0.582612	0.502644	0.523127	0.540939	0.558462	0.502041	0.402895	0.554862	0.647036	0.634882	0.769016	0.633354	0.532848	0.54001	0.528278	0.48836	0.53242	0.533669	0.616848	0.479876	0.474926	0.503296	0.359953	0.483728	0.505066	0.453106	0.529515	0.51779	0.676581	0.675639	0.487844	0.747375	0.506397	0.550325	0.469081	0.479811	0.46337	0.710033	0.425798	0.778947	0.393746	0.381371
SRR2533912	0.680647	0.444236	0.813275	0.681308	0.395111	0.705638	0.709714	0.712144	0.547654	0.358952	0.468337	0.520911	0.604538	0.672053	0.724038	0.627612	0.595616	0.755348	0.62535	0.306664	0.286147	0.468385	0.693079	0.359072	0.378898	0.612607	0.500335	0.452308	0.492906	0.522599	0.596126	0.546927	0.679095	0.719384	0.696774	0.746477	0.593093	0.471695	0.841124	0.501199	0.607956	0.441595	0.521549	0.445984	0.727214	0.63503	0.648843	0.6762	0.680804
SRR2533921	0.373319	0.346667	0.582126	0.514176	0.555338	0.500125	0.514021	0.579425	0.398626	0.362231	0.362498	0.199173	0.464622	0.547734	0.58992	0.301926	0.338783	0.452649	0.289468	0.352684	0.381609	0.223054	0.575705	0.310646	0.30851	0.267274	0.364866	0.345153	0.351627	0.485236	0.486296	0.341729	0.571246	0.57302	0.519352	0.398088	0.342911	0.282448	0.725224	0.412646	0.450476	0.343319	0.380393	0.351771	0.622381	0.532748	0.589855	0.571602	0.557514
SRR2533933	0.602957	0.462155	0.652782	0.538126	0.576969	0.5403	0.515814	0.217751	0.481555	0.499652	0.510366	0.461143	0.496124	0.533166	0.609898	0.570002	0.58015	0.678734	0.557193	0.503958	0.518431	0.421245	0.560607	0.462245	0.475976	0.533735	0.445191	0.470537	0.453819	0.502312	0.542594	0.459147	0.598587	0.584196	0.482823	0.588475	0.580199	0.420843	0.77519	0.512286	0.434948	0.462647	0.454459	0.458215	0.573686	0.494577	0.706703	0.578259	0.565163
SRR2533939	0.44627	0.248138	0.583071	0.48782	0.521361	0.478328	0.480485	0.501305	0.260483	0.255196	0.29238	0.299147	0.454599	0.491819	0.557242	0.43147	0.426756	0.54496	0.430876	0.315157	0.337177	0.198756	0.524194	0.204417	0.190947	0.413738	0.237704	0.255646	0.25468	0.400001	0.372246	0.266852	0.493653	0.536829	0.49545	0.498037	0.438382	0.121278	0.645245	0.313981	0.35201	0.248771	0.258069	0.251623	0.565969	0.479791	0.574013	0.497028	0.486191
SRR2533937	0.42104	0.277751	0.580169	0.490909	0.514388	0.482103	0.492158	0.540226	0.314165	0.277849	0.317401	0.225643	0.449776	0.522479	0.559529	0.386045	0.405653	0.517851	0.382425	0.292813	0.321851	0.141411	0.540754	0.198412	0.186559	0.362912	0.278785	0.284887	0.274927	0.437339	0.432766	0.276654	0.536604	0.545676	0.495543	0.477889	0.401689	0.14552	0.679084	0.353993	0.387793	0.274136	0.299855	0.280706	0.59742	0.511886	0.568026	0.535704	0.526456
SRR2533953	0.505107	0.291988	0.637719	0.546543	0.475541	0.536314	0.539787	0.584798	0.376279	0.222541	0.330616	0.295668	0.511211	0.546187	0.607967	0.443437	0.4588	0.588026	0.437488	0.251086	0.263571	0.187477	0.58096	0.0952716	0.0810087	0.417908	0.324872	0.293017	0.335177	0.462379	0.458124	0.365977	0.546247	0.593969	0.557898	0.55513	0.472299	0.230316	0.715259	0.360756	0.437996	0.2864	0.346994	0.295302	0.636632	0.528441	0.587587	0.556341	0.550306
SRR2533973	0.459928	0.327229	0.599122	0.523848	0.506251	0.504175	0.518316	0.592612	0.37512	0.290816	0.359162	0.233334	0.475146	0.555784	0.594243	0.392617	0.420442	0.546511	0.379857	0.293991	0.319525	0.156311	0.587777	0.17061	0.148699	0.353888	0.34434	0.329392	0.347239	0.487508	0.483906	0.340828	0.562176	0.58032	0.521092	0.488575	0.407167	0.222936	0.734285	0.392574	0.45204	0.323537	0.362268	0.331644	0.64669	0.541109	0.5926	0.574425	0.569077
SRR2533971	0.458596	0.264661	0.606153	0.525768	0.502816	0.500963	0.502305	0.555815	0.317359	0.26141	0.301261	0.276866	0.491083	0.520076	0.588123	0.421878	0.389382	0.560872	0.417552	0.279803	0.293383	0.178383	0.5638	0.148264	0.127191	0.395154	0.290203	0.261344	0.286284	0.441125	0.430469	0.339316	0.514518	0.573846	0.524041	0.526347	0.445822	0.206888	0.680143	0.336602	0.402662	0.25841	0.305393	0.269654	0.60677	0.509031	0.572582	0.539973	0.511585
SRR2533962	0.459865	0.283854	0.594986	0.53448	0.547863	0.515401	0.517241	0.565271	0.337677	0.314903	0.315866	0.308062	0.501726	0.535442	0.599277	0.446456	0.399218	0.567742	0.446371	0.340726	0.358082	0.194176	0.573261	0.202529	0.173888	0.426056	0.285441	0.279265	0.289547	0.455454	0.431613	0.337925	0.527222	0.58337	0.537596	0.544972	0.467694	0.22319	0.668574	0.354787	0.405943	0.279799	0.302647	0.285529	0.621618	0.531189	0.578296	0.565568	0.522964
SRR2533959	0.467277	0.260016	0.605436	0.530161	0.515369	0.508098	0.510609	0.551048	0.315962	0.248904	0.297162	0.275294	0.496228	0.522579	0.593449	0.424164	0.43274	0.557144	0.419848	0.293154	0.306791	0.153276	0.565506	0.141298	0.107557	0.399379	0.274109	0.265751	0.281846	0.438409	0.419038	0.305599	0.523909	0.578835	0.534171	0.527394	0.443982	0.150225	0.678969	0.334704	0.392913	0.257981	0.295831	0.264773	0.606113	0.512696	0.566841	0.535387	0.523087
SRR2533955	0.504004	0.293974	0.642422	0.425587	0.566379	0.531122	0.533002	0.552806	0.397627	0.351796	0.365017	0.365046	0.389487	0.401364	0.517309	0.486225	0.456976	0.595168	0.475783	0.352739	0.372199	0.277481	0.449688	0.292146	0.29151	0.453645	0.318765	0.29768	0.304087	0.297099	0.389188	0.34196	0.458785	0.483139	0.403248	0.555281	0.5021	0.26922	0.70012	0.351858	0.422129	0.287827	0.332019	0.288611	0.628541	0.381667	0.65486	0.450927	0.420534
SRR2533994	0.531189	0.367607	0.59496	0.46878	0.526691	0.479539	0.482453	0.530458	0.331787	0.387139	0.387099	0.420912	0.449901	0.496417	0.537884	0.519959	0.423323	0.624089	0.52171	0.389285	0.411693	0.377218	0.501045	0.368784	0.379937	0.502228	0.370173	0.367288	0.366717	0.444913	0.442832	0.387515	0.456228	0.519994	0.51564	0.533085	0.526265	0.339149	0.647747	0.419465	0.447635	0.368615	0.369002	0.368769	0.596788	0.478071	0.631112	0.516562	0.481299
SRR2534023	0.321388	0.366862	0.658134	0.463237	0.633068	0.568019	0.581183	0.584664	0.435592	0.424254	0.356141	0.320163	0.423104	0.610296	0.539631	0.413045	0.264827	0.423546	0.414547	0.418102	0.449815	0.358338	0.521967	0.406164	0.40926	0.393447	0.402047	0.371728	0.344372	0.485526	0.451934	0.360183	0.542205	0.521332	0.551167	0.489148	0.409068	0.376832	0.719041	0.384217	0.505291	0.372256	0.413336	0.3688	0.696955	0.59534	0.689733	0.613575	0.588164
SRR2533999	0.566378	0.380551	0.643663	0.35757	0.511704	0.579741	0.584679	0.594498	0.479901	0.42293	0.364487	0.426589	0.325002	0.576206	0.497839	0.539509	0.247154	0.661759	0.534401	0.419016	0.44069	0.383108	0.444222	0.393607	0.396693	0.507817	0.41581	0.384475	0.387477	0.452168	0.353598	0.403165	0.485477	0.461684	0.591158	0.63725	0.525448	0.41746	0.653782	0.375649	0.516259	0.384646	0.430876	0.39066	0.672404	0.558163	0.581161	0.587046	0.543714
SRR2534040	0.155338	0.40326	0.664409	0.568532	0.650808	0.58369	0.596658	0.619754	0.493149	0.446728	0.436169	0.30059	0.512716	0.64362	0.642106	0.311988	0.381028	0.288026	0.310301	0.427543	0.460425	0.326396	0.630537	0.413994	0.408566	0.290919	0.431765	0.40891	0.391632	0.547266	0.565383	0.395016	0.641366	0.626924	0.577565	0.406168	0.277719	0.379857	0.800801	0.472699	0.509687	0.4032	0.443021	0.404911	0.729263	0.639861	0.700667	0.669621	0.653735
SRR2534060	0.126887	0.421304	0.675611	0.584398	0.672595	0.598643	0.611969	0.645576	0.50415	0.46002	0.459881	0.310283	0.533835	0.659615	0.659962	0.295683	0.404116	0.259666	0.294605	0.44858	0.48055	0.339983	0.647325	0.431423	0.426186	0.273694	0.443136	0.425909	0.409388	0.566134	0.579398	0.416463	0.660276	0.644099	0.588762	0.377329	0.253697	0.382959	0.811439	0.496535	0.528511	0.422086	0.457019	0.422328	0.739295	0.650291	0.70657	0.677354	0.662466
SRR2534068	0.0500227	0.51645	0.720273	0.654167	0.748868	0.649886	0.66158	0.713709	0.571291	0.553618	0.555481	0.377728	0.606614	0.715457	0.72799	0.263856	0.489339	0.131235	0.278842	0.533508	0.566217	0.429946	0.715245	0.523734	0.520129	0.269647	0.523409	0.520758	0.494118	0.642064	0.661544	0.49618	0.730985	0.711394	0.654491	0.319336	0.22749	0.454574	0.878962	0.580014	0.604551	0.515981	0.539104	0.514398	0.786415	0.701227	0.769028	0.727245	0.719193
SRR2534064	0.186906	0.419053	0.655408	0.543053	0.627787	0.560291	0.550602	0.577032	0.484709	0.471011	0.458302	0.323856	0.486936	0.615225	0.631283	0.354355	0.377299	0.318253	0.349895	0.453331	0.486229	0.345162	0.604202	0.442533	0.439933	0.330459	0.420357	0.424783	0.384344	0.51844	0.546218	0.400272	0.621109	0.60361	0.546694	0.421138	0.312464	0.377453	0.784798	0.488097	0.472178	0.420711	0.438038	0.41934	0.700724	0.60366	0.699898	0.635553	0.610863
SRR2534053	0.098684	0.478406	0.683888	0.618948	0.669061	0.598999	0.58538	0.623354	0.529873	0.516443	0.518419	0.349301	0.560791	0.668622	0.69118	0.304416	0.446925	0.233389	0.304766	0.499243	0.532286	0.391587	0.680328	0.485735	0.483736	0.285945	0.483233	0.482355	0.451649	0.600577	0.622489	0.456374	0.691586	0.676858	0.601422	0.37145	0.269665	0.41778	0.840604	0.543556	0.519819	0.478527	0.496908	0.476853	0.738213	0.655705	0.745573	0.69433	0.677882
ERR2790845	0.913072	0.699516	0.668618	0.675352	0.917326	0.794727	0.793509	0.820279	0.692301	0.758137	0.697367	0.785215	0.729333	0.769083	0.657263	0.881855	0.741157	0.988038	0.879468	0.79409	0.804964	0.751978	0.670209	0.760758	0.750513	0.863248	0.68953	0.695682	0.708863	0.77338	0.677628	0.712085	0.751563	0.663988	0.863753	0.907334	0.913827	0.715921	0.13967	0.658971	0.768083	0.704251	0.68388	0.700462	0.943291	0.79131	0.934148	0.810935	0.770726
ERR2790887	0.851971	0.643011	0.595247	0.631352	0.863827	0.755677	0.754365	0.763034	0.638494	0.715886	0.631428	0.735526	0.679147	0.726452	0.626771	0.828721	0.692537	0.930032	0.825388	0.745736	0.758503	0.687709	0.630647	0.699214	0.696228	0.81075	0.619495	0.640996	0.637605	0.7171	0.621663	0.648188	0.719872	0.624066	0.807507	0.852234	0.851564	0.656476	0.220921	0.605306	0.697485	0.647022	0.620572	0.645394	0.878803	0.734005	0.869284	0.766151	0.725631
ERR2790888	0.82459	0.573617	0.594097	0.515095	0.836745	0.703582	0.701402	0.714947	0.602604	0.677784	0.584442	0.699977	0.562868	0.444157	0.596108	0.788408	0.637999	0.902566	0.780839	0.709131	0.720579	0.657153	0.559047	0.67773	0.666858	0.762445	0.546801	0.558157	0.550278	0.5279	0.560556	0.58738	0.638886	0.579142	0.662604	0.818241	0.822312	0.626311	0.399319	0.538661	0.587811	0.576618	0.538964	0.574953	0.835595	0.529582	0.811494	0.71072	0.642721
SRR2533876	0.644925	0.534705	0.162913	0.560609	0.742994	0.416077	0.426382	0.635115	0.512058	0.598665	0.559804	0.537288	0.581484	0.639736	0.645518	0.609567	0.582755	0.711641	0.606909	0.597829	0.621796	0.498591	0.643497	0.583003	0.574572	0.591754	0.502034	0.530423	0.524203	0.648571	0.575915	0.479158	0.614711	0.631866	0.632104	0.583661	0.643552	0.506501	0.727585	0.601821	0.549129	0.532933	0.498365	0.531204	0.771881	0.651672	0.716527	0.651623	0.617715
SRR2533901	0.87606	0.669287	0.966945	0.821757	0.380498	0.839573	0.841227	0.842056	0.703048	0.591596	0.69672	0.717504	0.744057	0.78041	0.891982	0.818541	0.723754	0.956865	0.811068	0.525641	0.503627	0.683712	0.850327	0.599955	0.625945	0.797213	0.705249	0.663075	0.717876	0.69511	0.786515	0.766503	0.817319	0.878804	0.872713	0.91052	0.786882	0.693301	0.965108	0.713293	0.780931	0.663317	0.716062	0.670137	0.854168	0.75817	0.694182	0.809823	0.79287
SRR2533930	0.358124	0.534289	0.694077	0.688436	0.732567	0.624155	0.637052	0.721414	0.520012	0.543982	0.563528	0.370936	0.641678	0.714625	0.744931	0.289176	0.506336	0.445926	0.285725	0.53411	0.559659	0.440737	0.733967	0.52699	0.51376	0.267262	0.540336	0.533047	0.545257	0.654212	0.658557	0.543221	0.703292	0.735293	0.673938	0.371526	0.328257	0.468821	0.871142	0.594097	0.621249	0.530396	0.546174	0.533952	0.791345	0.704903	0.764392	0.71639	0.700381
SRR2534035	0.856863	0.640306	0.919025	0.798619	0.361378	0.806311	0.809346	0.834493	0.68866	0.572558	0.655764	0.68399	0.730738	0.716492	0.883481	0.792364	0.693254	0.930128	0.785312	0.524479	0.510183	0.650798	0.843768	0.571442	0.592424	0.771163	0.663401	0.630234	0.66889	0.677235	0.752464	0.732836	0.798876	0.867636	0.856248	0.879218	0.762599	0.666612	0.92377	0.689634	0.726446	0.63809	0.673498	0.647087	0.834565	0.707619	0.625278	0.805527	0.788861
SRR2534058	0.0717941	0.510942	0.728793	0.658265	0.751027	0.655725	0.667201	0.715786	0.572435	0.544073	0.554413	0.379823	0.612135	0.720368	0.727794	0.266939	0.486282	0.117798	0.279272	0.527163	0.559961	0.430976	0.716295	0.517063	0.516674	0.270331	0.52204	0.519357	0.494049	0.640065	0.661295	0.498128	0.730567	0.71341	0.659543	0.33737	0.238765	0.455672	0.881131	0.579321	0.607536	0.513863	0.53906	0.513163	0.791938	0.705473	0.770017	0.723497	0.716192
ERR2790855	0.918712	0.696146	0.703572	0.662721	0.907586	0.79914	0.797828	0.813192	0.694149	0.754143	0.693227	0.792292	0.717202	0.761251	0.641264	0.884866	0.744817	0.995009	0.884031	0.78861	0.800284	0.753977	0.655274	0.759081	0.750895	0.869055	0.690284	0.69119	0.705003	0.763842	0.669464	0.707502	0.747056	0.648762	0.859415	0.911389	0.918181	0.718847	0.132731	0.650748	0.765352	0.699099	0.68444	0.696084	0.941944	0.783236	0.941957	0.806467	0.77007
ERR2790904	0.733763	0.583345	0.699337	0.643238	0.641812	0.671181	0.667176	0.709316	0.578248	0.648885	0.563999	0.642071	0.606011	0.500577	0.750201	0.722792	0.557028	0.809316	0.722342	0.670834	0.684384	0.605383	0.712424	0.631679	0.632981	0.706944	0.547148	0.567668	0.551112	0.571157	0.626308	0.613673	0.714136	0.730863	0.68844	0.763051	0.690104	0.582547	0.651177	0.588471	0.507787	0.587862	0.552215	0.5852	0.649151	0.538408	0.592231	0.753394	0.705382
ERR2790898	0.909853	0.722271	0.600819	0.693285	0.947444	0.807393	0.806799	0.836169	0.704643	0.78593	0.718083	0.796807	0.750353	0.804266	0.683553	0.889348	0.762611	0.985793	0.886122	0.816904	0.828165	0.763138	0.695918	0.784284	0.771637	0.869536	0.702456	0.717105	0.723978	0.799287	0.698962	0.711358	0.776056	0.689076	0.879686	0.915849	0.920144	0.728999	0.236363	0.683284	0.783099	0.725909	0.697509	0.722426	0.95989	0.819723	0.937251	0.837045	0.800094
ERR2790915	0.866894	0.64022	0.709998	0.575724	0.861779	0.736241	0.734308	0.744974	0.637676	0.705159	0.640069	0.745757	0.640116	0.710562	0.584785	0.837481	0.692456	0.943813	0.829946	0.733768	0.744882	0.703875	0.568714	0.712217	0.703709	0.810925	0.633553	0.640634	0.650676	0.687322	0.560579	0.652276	0.594848	0.574633	0.794939	0.865969	0.870147	0.665924	0.182308	0.597222	0.712899	0.645149	0.632707	0.642869	0.890801	0.717944	0.912173	0.651447	0.607997
SRR2534003	0.744442	0.490724	0.805941	0.600407	0.357334	0.66479	0.668134	0.711333	0.579013	0.46497	0.521999	0.59036	0.529404	0.5579	0.700374	0.690145	0.539682	0.825062	0.685475	0.446836	0.45834	0.545501	0.640563	0.472673	0.492576	0.665938	0.52706	0.491245	0.528708	0.4526	0.598845	0.578113	0.657268	0.678755	0.637421	0.788319	0.663018	0.558565	0.798486	0.546428	0.609707	0.492235	0.536987	0.498111	0.721253	0.533451	0.554289	0.684542	0.646669
SRR2533849	0.711671	0.495367	0.6759	0.584788	0.683962	0.594485	0.594791	0.574728	0.469435	0.534479	0.517658	0.578645	0.578362	0.602062	0.626705	0.671675	0.578763	0.795282	0.665612	0.554375	0.562502	0.544842	0.579994	0.54705	0.541581	0.649468	0.481807	0.49478	0.509177	0.548263	0.407026	0.512416	0.0594521	0.600829	0.644596	0.703655	0.710313	0.508511	0.739002	0.517285	0.56644	0.496233	0.47901	0.495917	0.723778	0.580528	0.746123	0.425645	0.384885
SRR2533894	0.577481	0.398887	0.712726	0.60972	0.444436	0.600809	0.611982	0.64034	0.484509	0.252223	0.450979	0.405158	0.554392	0.611332	0.643417	0.500358	0.53485	0.649695	0.49377	0.165199	0.130378	0.37386	0.631165	0.294186	0.302082	0.490089	0.454553	0.400891	0.466465	0.528082	0.574708	0.494931	0.599483	0.639862	0.619192	0.625042	0.556724	0.398129	0.785278	0.450741	0.548883	0.392604	0.472245	0.400485	0.697964	0.585846	0.67568	0.595814	0.594842
SRR2533920	0.758688	0.555534	0.824258	0.698047	0.114041	0.700008	0.676779	0.581968	0.599308	0.482751	0.580363	0.590019	0.61222	0.64549	0.78465	0.700015	0.622723	0.836296	0.692229	0.463578	0.46317	0.551429	0.741891	0.465057	0.496275	0.677026	0.59372	0.553829	0.609977	0.579828	0.66459	0.646553	0.710917	0.765284	0.707391	0.78713	0.664558	0.574872	0.856108	0.60481	0.598527	0.552335	0.607718	0.556856	0.692039	0.606589	0.551324	0.698884	0.699344
SRR2533943	0.683221	0.512268	0.785195	0.70119	0.587896	0.678067	0.691946	0.735881	0.527415	0.442078	0.563108	0.519902	0.649997	0.712225	0.730845	0.638215	0.63904	0.760964	0.627799	0.379644	0.375895	0.474831	0.727572	0.438434	0.445724	0.617399	0.553305	0.510999	0.551351	0.634851	0.652679	0.564604	0.698698	0.731622	0.698376	0.720936	0.653749	0.497571	0.88452	0.558815	0.652283	0.506862	0.565727	0.509968	0.805357	0.692907	0.800977	0.69626	0.689973
SRR2533951	0.487264	0.295951	0.613253	0.545696	0.501195	0.528192	0.531825	0.58478	0.37108	0.252324	0.332216	0.278799	0.509791	0.546119	0.609522	0.415952	0.446337	0.57433	0.411127	0.266419	0.280089	0.161199	0.583341	0.123791	0.0862371	0.394419	0.309401	0.299062	0.324434	0.467972	0.464796	0.358073	0.549078	0.593423	0.550838	0.539398	0.451024	0.208322	0.708506	0.367338	0.423617	0.290406	0.326946	0.300565	0.636928	0.535208	0.569418	0.564309	0.556195
SRR2533960	0.48319	0.290481	0.616239	0.538484	0.492597	0.525179	0.534918	0.58935	0.365516	0.232703	0.327882	0.281767	0.502864	0.550186	0.602821	0.414759	0.436979	0.570326	0.409639	0.243585	0.260437	0.186517	0.588254	0.132017	0.108869	0.392469	0.30792	0.295747	0.32155	0.471306	0.45834	0.341886	0.550736	0.591965	0.541915	0.536994	0.449558	0.215908	0.713712	0.365152	0.427775	0.28982	0.33159	0.296801	0.638006	0.53398	0.581736	0.564158	0.551469
SRR2533993	0.42806	0.373587	0.655387	0.503566	0.52056	0.559888	0.572482	0.587085	0.410897	0.402921	0.390833	0.299881	0.413548	0.552849	0.583117	0.390876	0.257177	0.523401	0.394364	0.386828	0.418806	0.33876	0.565082	0.381008	0.389556	0.379588	0.399274	0.373629	0.376943	0.445125	0.489397	0.387834	0.550524	0.574197	0.540571	0.480292	0.371859	0.362521	0.71634	0.413001	0.505781	0.371069	0.406653	0.369989	0.635665	0.541979	0.597976	0.60028	0.584466
SRR2534004	0.509382	0.356701	0.639735	0.381733	0.552409	0.564035	0.575388	0.60078	0.447885	0.429333	0.341476	0.380496	0.322734	0.564264	0.4905	0.494946	0.198557	0.616402	0.491394	0.416241	0.448934	0.337413	0.465636	0.384246	0.390597	0.464686	0.392906	0.357825	0.345631	0.453646	0.398647	0.34948	0.549647	0.47344	0.557062	0.585783	0.470293	0.384566	0.668512	0.364826	0.494965	0.354682	0.397846	0.362754	0.675667	0.550329	0.613152	0.629739	0.574099
SRR2534047	0.0884491	0.450533	0.685716	0.612025	0.684443	0.605416	0.618604	0.662763	0.519935	0.487054	0.490328	0.330043	0.555656	0.670205	0.68522	0.288898	0.423141	0.218859	0.287993	0.467095	0.499489	0.366525	0.674522	0.457011	0.452693	0.268768	0.472269	0.453898	0.441876	0.592204	0.613163	0.446161	0.68391	0.670521	0.605707	0.374486	0.255435	0.410299	0.833601	0.522877	0.547655	0.450023	0.486616	0.449483	0.750731	0.665555	0.724222	0.693709	0.673797
SRR2534061	0.12431	0.563473	0.756592	0.69569	0.790985	0.690747	0.702371	0.753407	0.614597	0.597725	0.599588	0.426352	0.647025	0.750999	0.765406	0.302619	0.536855	0.0775884	0.322654	0.582901	0.614018	0.482475	0.7523	0.571969	0.571726	0.315746	0.568191	0.56571	0.540114	0.68332	0.70252	0.539913	0.772665	0.752185	0.695702	0.33463	0.276422	0.502348	0.916362	0.622855	0.648504	0.562547	0.581265	0.561002	0.821347	0.736983	0.809864	0.760828	0.756614
H006GQ	0.497095	0.0799596	0.595634	0.433497	0.551425	0.510228	0.512143	0.528709	0.34651	0.309447	0.196876	0.385808	0.381174	0.43191	0.489737	0.485465	0.444304	0.586721	0.480014	0.356665	0.373903	0.316415	0.461943	0.304077	0.299393	0.46167	0.205104	0.0871566	0.154466	0.340218	0.345255	0.277022	0.487574	0.476283	0.475448	0.565296	0.504005	0.274523	0.648624	0.165431	0.308843	0.0814505	0.216352	0.0803491	0.585207	0.413386	0.595745	0.523686	0.489535
D018GQ	0.514624	0.0801307	0.616009	0.4367	0.527223	0.523824	0.527061	0.532605	0.364928	0.285632	0.19567	0.383357	0.381125	0.410388	0.49083	0.472323	0.443302	0.603233	0.468982	0.330651	0.343946	0.310574	0.461165	0.285982	0.281448	0.452726	0.230326	0.0840381	0.188365	0.312796	0.375635	0.31383	0.498078	0.477482	0.464597	0.583398	0.50302	0.29363	0.661656	0.162359	0.323166	0.0800499	0.243618	0.0834025	0.582518	0.38509	0.574516	0.526119	0.488581
D004GQ	0.494626	0.149315	0.563505	0.442424	0.585713	0.487366	0.488395	0.525711	0.338649	0.350963	0.205428	0.395423	0.408756	0.457718	0.504093	0.493363	0.44032	0.586681	0.492689	0.392163	0.413736	0.32306	0.476513	0.334803	0.31997	0.476381	0.195048	0.15328	0.132245	0.379413	0.351937	0.257849	0.485731	0.489174	0.474535	0.541862	0.511074	0.266224	0.643893	0.227915	0.287466	0.154052	0.199335	0.154367	0.578052	0.437889	0.60705	0.539966	0.50355
D014GQ	0.497463	0.155431	0.580497	0.431596	0.577351	0.51539	0.516977	0.516346	0.333665	0.323467	0.205348	0.389691	0.407355	0.454298	0.491528	0.502691	0.448281	0.587286	0.498171	0.389231	0.407546	0.307016	0.46509	0.309901	0.300865	0.48492	0.144329	0.154305	0.122084	0.37315	0.318031	0.226927	0.494011	0.477658	0.489324	0.549565	0.500203	0.246202	0.642605	0.244151	0.25465	0.151582	0.155472	0.156566	0.578134	0.44165	0.590947	0.53263	0.510942
D010GQ	0.480059	0.126989	0.570317	0.442561	0.558149	0.497613	0.498226	0.50787	0.318511	0.31178	0.207097	0.371633	0.408334	0.453634	0.500484	0.47441	0.435267	0.571548	0.470208	0.356007	0.373289	0.302196	0.475009	0.30182	0.28808	0.457119	0.135966	0.122975	0.132892	0.361792	0.329338	0.251267	0.476933	0.486344	0.48451	0.535729	0.491328	0.240927	0.639182	0.223114	0.254657	0.123953	0.143263	0.128135	0.564348	0.438575	0.580689	0.515597	0.486423
D003GQ	0.512727	0.127659	0.600683	0.431238	0.55243	0.5083	0.507241	0.494454	0.346874	0.333044	0.212751	0.407368	0.387693	0.451963	0.49858	0.5087	0.445825	0.602223	0.506085	0.382262	0.398457	0.327006	0.462016	0.317303	0.314156	0.490913	0.170799	0.139716	0.155469	0.326025	0.331187	0.269869	0.48541	0.475509	0.466416	0.575586	0.519824	0.274358	0.654311	0.223777	0.247679	0.134164	0.189443	0.134124	0.54957	0.408033	0.590309	0.514858	0.490189
D027GQ	0.500616	0.0726799	0.594789	0.445534	0.534576	0.515749	0.518574	0.518092	0.338188	0.278102	0.194237	0.377094	0.392929	0.428353	0.493266	0.478634	0.447594	0.586587	0.476515	0.337527	0.352073	0.316998	0.468069	0.290802	0.28951	0.461415	0.199289	0.0687907	0.184493	0.343945	0.337788	0.287924	0.484501	0.482704	0.484956	0.562621	0.500104	0.270864	0.643034	0.151594	0.308261	0.0670083	0.213105	0.0687546	0.57216	0.408352	0.588542	0.508409	0.487203
D051GQ	0.515877	0.195047	0.566396	0.419164	0.587577	0.505992	0.507992	0.502711	0.339228	0.380432	0.2738	0.40107	0.411873	0.437195	0.483056	0.512285	0.462294	0.609598	0.509908	0.40558	0.422471	0.327962	0.451657	0.350934	0.339215	0.492812	0.0932585	0.196436	0.178725	0.371579	0.350221	0.240409	0.475717	0.46162	0.490091	0.541725	0.514474	0.275596	0.63613	0.297265	0.209272	0.196085	0.0832395	0.188339	0.578334	0.430404	0.590118	0.512188	0.484191
D053YD	0.64471	0.405016	0.658272	0.552544	0.632963	0.559978	0.563058	0.525113	0.441143	0.470261	0.446268	0.524791	0.538666	0.536464	0.586306	0.616646	0.587464	0.724098	0.610872	0.492589	0.499309	0.475591	0.539498	0.471549	0.476967	0.595418	0.399854	0.409	0.424532	0.469523	0.426922	0.458288	0.416469	0.563975	0.576821	0.642824	0.634	0.433927	0.726478	0.442049	0.468046	0.405128	0.404112	0.40441	0.657849	0.506104	0.697811	0.148726	0.135752
H008GQ	0.494114	0.0596352	0.598907	0.436918	0.550599	0.517551	0.52004	0.521084	0.346584	0.30218	0.194405	0.382473	0.38574	0.441096	0.489936	0.484962	0.443406	0.58541	0.482524	0.346893	0.364367	0.317101	0.464792	0.299385	0.295983	0.46704	0.189996	0.0724535	0.155169	0.343709	0.344467	0.275833	0.489912	0.477794	0.488315	0.566172	0.505911	0.270103	0.648276	0.157483	0.302163	0.059895	0.20251	0.0619332	0.583907	0.423233	0.598541	0.522456	0.497696
H001GQ	0.503089	0.059033	0.602903	0.442889	0.53788	0.522485	0.525853	0.529285	0.353212	0.286996	0.198557	0.378855	0.390248	0.434437	0.491212	0.478855	0.446988	0.59056	0.477898	0.334956	0.348063	0.317929	0.466652	0.290027	0.288672	0.463881	0.20998	0.0642823	0.1879	0.346389	0.354942	0.293274	0.496917	0.480233	0.485355	0.573271	0.501373	0.277351	0.65496	0.150685	0.315186	0.0560254	0.224625	0.0535768	0.581965	0.415265	0.598205	0.523585	0.503644
D066GQ	0.517572	0.193976	0.571045	0.419239	0.580096	0.509847	0.511656	0.520483	0.329604	0.363023	0.272651	0.395626	0.425511	0.440994	0.478242	0.505613	0.474662	0.606777	0.503842	0.391049	0.407365	0.322117	0.452836	0.336564	0.327075	0.489357	0.0734561	0.189816	0.189085	0.384301	0.357075	0.229454	0.486068	0.462921	0.489062	0.546636	0.518801	0.274406	0.645167	0.296631	0.218092	0.188957	0.0612651	0.182187	0.57951	0.433343	0.589368	0.515521	0.487308
H005GQ	0.480119	0.106091	0.581765	0.432011	0.570075	0.503854	0.505463	0.527787	0.343497	0.32593	0.201648	0.382189	0.390148	0.44343	0.496378	0.488713	0.446825	0.567507	0.485007	0.37009	0.390303	0.31019	0.46684	0.308485	0.300512	0.469926	0.185104	0.113233	0.126566	0.361368	0.3452	0.251714	0.500395	0.479689	0.474178	0.551651	0.497664	0.259556	0.65422	0.193659	0.288109	0.112862	0.193375	0.1119	0.581208	0.425679	0.60232	0.534787	0.511127
H012GQ	0.476545	0.0854016	0.581311	0.43242	0.558243	0.499634	0.501647	0.520276	0.339131	0.31014	0.192724	0.369408	0.384	0.440551	0.489739	0.473171	0.435911	0.563081	0.469508	0.350278	0.370303	0.307334	0.463218	0.296893	0.291506	0.452984	0.196717	0.0948157	0.13529	0.355372	0.349074	0.261996	0.487284	0.476192	0.472665	0.542424	0.491636	0.251456	0.648679	0.172165	0.305261	0.0866775	0.20692	0.0884876	0.580414	0.42363	0.599456	0.523409	0.499272
H032YD	0.513219	0.0929626	0.616868	0.432386	0.553049	0.537966	0.539327	0.51908	0.329541	0.327805	0.216704	0.400303	0.382959	0.44864	0.486686	0.504527	0.427597	0.6078	0.504091	0.348273	0.363482	0.337781	0.457923	0.318372	0.318695	0.486956	0.196917	0.094183	0.192566	0.341081	0.351	0.296125	0.471879	0.473362	0.502668	0.587906	0.526735	0.300099	0.639273	0.16924	0.32173	0.0908907	0.212669	0.0890956	0.581827	0.433102	0.613222	0.523492	0.492179
H055GQ	0.50708	0.228803	0.592606	0.44472	0.631312	0.532266	0.531839	0.543345	0.377104	0.410645	0.317038	0.432707	0.447535	0.438844	0.526146	0.544347	0.500238	0.601536	0.542268	0.449058	0.466365	0.352903	0.477726	0.382559	0.371678	0.526089	0.149266	0.226819	0.198009	0.418112	0.377341	0.255485	0.514549	0.4943	0.526292	0.575307	0.552747	0.305999	0.676397	0.345997	0.225405	0.23035	0.150415	0.22471	0.623066	0.445393	0.614891	0.537299	0.504704
D037YD	0.54589	0.199547	0.567104	0.437172	0.616109	0.502574	0.503844	0.510946	0.348235	0.38209	0.266715	0.434863	0.420074	0.372932	0.493243	0.5355	0.486159	0.63582	0.528437	0.440604	0.459063	0.361217	0.455906	0.381517	0.367253	0.511739	0.209962	0.200597	0.177487	0.365506	0.334195	0.274143	0.472916	0.471779	0.456671	0.567019	0.550352	0.306236	0.639944	0.267749	0.254657	0.207476	0.19938	0.207587	0.597442	0.378048	0.603309	0.517225	0.474079
D005YD	0.634623	0.405388	0.562507	0.597512	0.71263	0.533798	0.535283	0.614659	0.452061	0.521869	0.402833	0.522802	0.58648	0.402707	0.632774	0.609143	0.594657	0.720474	0.606689	0.547217	0.564886	0.475401	0.613241	0.511634	0.498588	0.589256	0.368157	0.384633	0.361053	0.52612	0.501641	0.441229	0.580964	0.621639	0.591827	0.583777	0.638944	0.440494	0.739512	0.462395	0.3955	0.400444	0.355468	0.404517	0.687723	0.513859	0.649658	0.616183	0.559706
SRR2533882	0.440722	0.566804	0.778149	0.665912	0.44496	0.69531	0.709176	0.753456	0.629776	0.536431	0.585295	0.397595	0.579433	0.720374	0.762955	0.350434	0.427365	0.520963	0.3407	0.51827	0.54905	0.470229	0.735834	0.506069	0.514533	0.323577	0.586064	0.571679	0.569935	0.623563	0.684581	0.564358	0.733953	0.737324	0.689939	0.411576	0.330946	0.53042	0.897671	0.634405	0.668839	0.567173	0.595469	0.573326	0.789698	0.701048	0.597183	0.747402	0.74729
SRR7637037	0.757198	0.505206	0.809941	0.665761	0.371286	0.692402	0.667641	0.63888	0.595033	0.468977	0.543707	0.589875	0.552134	0.560553	0.745886	0.698075	0.623956	0.832658	0.689204	0.462269	0.465903	0.544972	0.701199	0.469646	0.4941	0.673324	0.561816	0.507727	0.572253	0.510185	0.642745	0.617716	0.695841	0.730373	0.621673	0.784461	0.662199	0.575648	0.843344	0.55075	0.481662	0.503543	0.577048	0.506196	0.599605	0.457619	0.624337	0.688544	0.686972
D013GQ	0.50809	0.211308	0.561879	0.478944	0.615441	0.509016	0.510653	0.535886	0.336988	0.370347	0.252447	0.402559	0.464704	0.429276	0.537488	0.509178	0.465449	0.602395	0.505999	0.41934	0.439991	0.325895	0.510459	0.359559	0.341948	0.491571	0.189703	0.205668	0.143842	0.420033	0.368294	0.268825	0.500942	0.522111	0.505789	0.544217	0.522126	0.271052	0.650628	0.293058	0.25324	0.207028	0.184421	0.215428	0.602936	0.43946	0.597836	0.550475	0.512718
H035YD	0.49793	0.128852	0.601392	0.422261	0.573831	0.531855	0.53213	0.540909	0.364153	0.348991	0.200811	0.399082	0.380912	0.440512	0.483937	0.504682	0.432873	0.594354	0.500775	0.382488	0.402241	0.318543	0.457614	0.316685	0.317607	0.482638	0.163107	0.125654	0.088307	0.350831	0.355859	0.255583	0.501395	0.469624	0.491626	0.5797	0.515045	0.288738	0.646814	0.227994	0.271006	0.125314	0.169921	0.122223	0.605835	0.43175	0.594262	0.55194	0.511783
H065GQ	0.700239	0.414591	0.7569	0.637733	0.70173	0.666939	0.66738	0.677127	0.404068	0.511379	0.460438	0.577654	0.61456	0.599917	0.682513	0.679149	0.627216	0.785549	0.673124	0.526231	0.540156	0.520902	0.659083	0.51451	0.510566	0.656526	0.429757	0.407642	0.438593	0.551373	0.547568	0.514446	0.565002	0.674518	0.662842	0.723345	0.698374	0.484983	0.786426	0.445028	0.508319	0.408015	0.431441	0.411319	0.676322	0.586541	0.703237	0.645675	0.609869
ERR2790900	0.725088	0.492893	0.699143	0.539291	0.691672	0.593396	0.594725	0.588829	0.514633	0.544915	0.545673	0.592328	0.521901	0.400219	0.564972	0.67565	0.651417	0.800618	0.666227	0.561151	0.563191	0.563371	0.50986	0.560488	0.559587	0.649309	0.496919	0.490464	0.51869	0.353128	0.495743	0.528306	0.502118	0.54543	0.523928	0.705149	0.713934	0.517384	0.741701	0.52592	0.569371	0.488139	0.495949	0.486233	0.720257	0.430244	0.787946	0.494828	0.475286
ERR2790882	0.715891	0.490894	0.685555	0.580664	0.684581	0.574528	0.575801	0.577155	0.498798	0.537488	0.539521	0.571562	0.5638	0.521313	0.626525	0.661862	0.647217	0.78672	0.649127	0.558605	0.5593	0.544302	0.563097	0.546475	0.547122	0.63074	0.481035	0.494816	0.513746	0.489425	0.481662	0.525361	0.426873	0.59934	0.57607	0.683131	0.696139	0.499052	0.775063	0.522724	0.549828	0.489893	0.481066	0.489574	0.697585	0.49426	0.77134	0.15473	0.128291
ERR2790912	0.711961	0.489287	0.684069	0.598954	0.684165	0.575299	0.577206	0.571262	0.496823	0.5358	0.524768	0.572103	0.586439	0.550328	0.645475	0.658778	0.648146	0.784031	0.649347	0.558156	0.561506	0.542577	0.582925	0.544162	0.54571	0.631671	0.478421	0.491105	0.508104	0.515599	0.487736	0.539806	0.427481	0.618034	0.620202	0.679926	0.696854	0.497074	0.774825	0.52676	0.545081	0.488768	0.481299	0.490507	0.688072	0.522043	0.75389	0.120638	0.0984428
ERR2790902	0.73816	0.500673	0.708128	0.529281	0.703908	0.607442	0.608759	0.588814	0.521609	0.557807	0.540288	0.606417	0.511301	0.414224	0.554466	0.690291	0.642303	0.81424	0.681266	0.574094	0.577031	0.57631	0.502396	0.573752	0.572439	0.664409	0.506336	0.499313	0.518191	0.355168	0.502151	0.52226	0.51773	0.53506	0.535725	0.722312	0.727757	0.53104	0.702316	0.521618	0.581962	0.497469	0.50405	0.494644	0.733358	0.445192	0.80025	0.52901	0.502257
ERR2790911	0.724979	0.489219	0.695502	0.513051	0.691471	0.595678	0.597813	0.574497	0.509241	0.547881	0.526226	0.597828	0.496554	0.403093	0.543502	0.679625	0.628007	0.803534	0.671269	0.566385	0.571635	0.563222	0.48335	0.56143	0.562177	0.654384	0.492985	0.487437	0.500774	0.342674	0.466967	0.506317	0.461582	0.521188	0.522861	0.707169	0.717208	0.52108	0.690283	0.512873	0.567759	0.486465	0.490252	0.483725	0.719748	0.430546	0.785109	0.474347	0.445053
D009YD	0.626583	0.401717	0.674601	0.646903	0.541024	0.657721	0.661589	0.662878	0.50698	0.473217	0.418327	0.483793	0.574697	0.449245	0.717585	0.586257	0.552996	0.710621	0.580372	0.500518	0.514546	0.436996	0.680679	0.449266	0.446043	0.564798	0.407388	0.384989	0.403408	0.4892	0.561332	0.498943	0.653315	0.703122	0.649611	0.678544	0.542906	0.450806	0.770842	0.460334	0.444409	0.400851	0.413025	0.410029	0.658297	0.533606	0.482677	0.665409	0.64982
D017YD	0.684785	0.434518	0.695737	0.531069	0.660938	0.596179	0.599191	0.587816	0.481675	0.499013	0.495551	0.55377	0.506165	0.368986	0.532048	0.642912	0.634203	0.756396	0.636069	0.5157	0.517342	0.519995	0.507648	0.510619	0.511292	0.621607	0.443403	0.428859	0.468408	0.32272	0.509954	0.486541	0.558431	0.532873	0.489648	0.679473	0.669458	0.479033	0.72731	0.460029	0.507777	0.426529	0.4414	0.422814	0.693545	0.400372	0.755076	0.536412	0.522478
D006GQ	0.533433	0.191597	0.58551	0.4663	0.607278	0.538383	0.539476	0.535072	0.348552	0.372585	0.232359	0.422715	0.443867	0.442876	0.527594	0.535395	0.465685	0.62569	0.532303	0.425289	0.442672	0.342407	0.501424	0.352892	0.343919	0.519022	0.158064	0.187308	0.13616	0.402758	0.349204	0.269232	0.506003	0.512724	0.522875	0.580258	0.541269	0.28666	0.647796	0.266391	0.246213	0.187479	0.165088	0.194792	0.604338	0.441493	0.60641	0.559627	0.524484
D005GQ	0.477618	0.123962	0.571649	0.439817	0.560014	0.501722	0.502354	0.521294	0.323257	0.305187	0.209844	0.377447	0.405791	0.454988	0.50122	0.482036	0.443907	0.570046	0.478958	0.361825	0.381112	0.303475	0.474191	0.304888	0.290913	0.46551	0.150744	0.123779	0.126303	0.371842	0.3267	0.251955	0.490077	0.486979	0.486093	0.544463	0.495677	0.245034	0.646062	0.225173	0.261068	0.126116	0.160692	0.126725	0.57427	0.440389	0.588507	0.525645	0.496497
D007GQ	0.493616	0.101607	0.585129	0.444979	0.554656	0.508905	0.510453	0.516497	0.332829	0.309765	0.188739	0.381861	0.398328	0.438764	0.502949	0.486706	0.438727	0.581061	0.485095	0.361603	0.377889	0.312212	0.476549	0.302105	0.291128	0.470632	0.157685	0.0987608	0.121291	0.349561	0.337639	0.265786	0.487355	0.48922	0.489374	0.560281	0.503202	0.259443	0.642892	0.190374	0.263857	0.10104	0.165175	0.104729	0.573374	0.423231	0.58607	0.526632	0.49903
D002GQ	0.504652	0.0650534	0.596131	0.437048	0.543319	0.5171	0.519804	0.513673	0.342383	0.29683	0.192243	0.384974	0.384724	0.429744	0.487479	0.487501	0.444121	0.590372	0.48632	0.348151	0.362331	0.322516	0.461412	0.295911	0.295849	0.471214	0.189249	0.067906	0.16981	0.335938	0.336701	0.276504	0.482956	0.476335	0.487979	0.568227	0.50653	0.275059	0.64265	0.146437	0.294998	0.0644417	0.201579	0.0643792	0.572909	0.410963	0.59406	0.518338	0.493391
D016GQ	0.504642	0.0750511	0.60722	0.457796	0.515578	0.526146	0.529115	0.522822	0.353039	0.253134	0.193101	0.364285	0.401796	0.450423	0.502186	0.457141	0.435062	0.590777	0.45529	0.308772	0.320057	0.304976	0.476891	0.267378	0.266476	0.440403	0.227991	0.0839096	0.206335	0.358713	0.354812	0.305122	0.489958	0.492121	0.496513	0.568648	0.490643	0.277087	0.652699	0.159748	0.33791	0.0745734	0.241672	0.0808011	0.586486	0.429294	0.585969	0.515346	0.501887
D017GQ	0.496837	0.0696897	0.596247	0.447669	0.534457	0.515249	0.518353	0.518442	0.347012	0.271212	0.187211	0.375592	0.395211	0.450989	0.498502	0.474632	0.437455	0.584911	0.473878	0.332027	0.346059	0.310956	0.472711	0.282597	0.281578	0.458905	0.20567	0.0903354	0.176487	0.347374	0.341488	0.287036	0.489655	0.486313	0.487991	0.571337	0.497592	0.271137	0.653628	0.155802	0.308936	0.078492	0.220413	0.0733636	0.574986	0.429184	0.592839	0.522364	0.501758
D015GQ	0.505585	0.0674305	0.611228	0.460603	0.511183	0.526492	0.529921	0.532811	0.357022	0.258099	0.194579	0.366103	0.406984	0.444729	0.506637	0.463375	0.444067	0.592058	0.461705	0.307509	0.316822	0.303466	0.481417	0.261425	0.26257	0.447907	0.230788	0.0774615	0.205823	0.359337	0.371176	0.311866	0.49831	0.496506	0.493449	0.575265	0.496207	0.282869	0.658987	0.159163	0.335706	0.0678556	0.246577	0.0737376	0.586398	0.42362	0.580529	0.52061	0.505953
D022YD	0.638225	0.347799	0.675047	0.461247	0.635298	0.57965	0.581965	0.557114	0.447166	0.456153	0.417645	0.513279	0.444388	0.31814	0.504498	0.608098	0.575033	0.717936	0.601804	0.476585	0.482132	0.472123	0.440107	0.465232	0.464892	0.584313	0.359278	0.342286	0.375603	0.240084	0.424637	0.425296	0.485815	0.481471	0.450771	0.63903	0.630206	0.425462	0.687568	0.384593	0.430194	0.34528	0.357715	0.344264	0.647559	0.34475	0.695442	0.483374	0.4477
D023YD	0.515171	0.156179	0.625695	0.399723	0.527529	0.521509	0.521758	0.508276	0.373003	0.365975	0.211731	0.419649	0.350979	0.428449	0.497112	0.521549	0.40992	0.611708	0.515468	0.395126	0.414734	0.347186	0.446081	0.336606	0.344051	0.497105	0.243351	0.165394	0.17425	0.32241	0.351	0.299085	0.48589	0.46868	0.480846	0.591345	0.517599	0.317158	0.632312	0.221873	0.335778	0.16262	0.252538	0.160415	0.574526	0.411698	0.560598	0.526921	0.492663
D026YD	0.766391	0.559803	0.593701	0.697931	0.794357	0.641581	0.638027	0.679001	0.522369	0.665693	0.580828	0.661137	0.682254	0.619789	0.745511	0.736555	0.643812	0.833612	0.734495	0.690191	0.702796	0.630199	0.725106	0.659896	0.650816	0.723633	0.529164	0.544975	0.538141	0.649097	0.616701	0.580178	0.659398	0.737132	0.74913	0.760549	0.76911	0.597278	0.748851	0.578551	0.559093	0.560308	0.516611	0.561283	0.763182	0.635866	0.714537	0.712757	0.663805
D029YD	0.508912	0.152989	0.599921	0.42456	0.56295	0.521359	0.521361	0.514323	0.365506	0.363972	0.223349	0.413814	0.378995	0.417368	0.502787	0.514351	0.433587	0.600835	0.509109	0.400076	0.42032	0.335886	0.461575	0.333194	0.333738	0.491026	0.209531	0.152258	0.131847	0.348501	0.353973	0.27803	0.490353	0.476116	0.490402	0.575901	0.52358	0.291991	0.639336	0.232081	0.289848	0.161392	0.215152	0.161744	0.587842	0.406845	0.567544	0.526258	0.49282
D022GQ	0.510367	0.0689569	0.619778	0.445694	0.518827	0.530893	0.533937	0.52649	0.366774	0.268093	0.183779	0.372882	0.394661	0.446141	0.494627	0.469211	0.435052	0.597725	0.46764	0.313833	0.324884	0.305828	0.468414	0.267368	0.269585	0.452936	0.232274	0.0839431	0.190414	0.344359	0.364267	0.299411	0.491825	0.482895	0.498086	0.581789	0.503688	0.289659	0.659448	0.149408	0.337489	0.0727085	0.248599	0.076411	0.594731	0.425204	0.578615	0.527237	0.507454
D026GQ	0.508076	0.0714235	0.610682	0.451265	0.514018	0.528626	0.531688	0.530827	0.359583	0.260953	0.195186	0.366083	0.396557	0.442718	0.497335	0.460777	0.441215	0.594169	0.458994	0.308824	0.319674	0.30198	0.471579	0.262726	0.26414	0.444645	0.228407	0.0776268	0.203247	0.354556	0.362169	0.303746	0.496226	0.486575	0.490607	0.572242	0.493988	0.280092	0.65759	0.157474	0.33514	0.0674073	0.244662	0.0730968	0.592348	0.422001	0.582755	0.519182	0.505642
D021GQ	0.505972	0.0780271	0.613006	0.45519	0.512145	0.533301	0.536157	0.534756	0.363978	0.25872	0.202784	0.365839	0.398607	0.45177	0.496895	0.463398	0.444471	0.591079	0.460858	0.299617	0.308563	0.304545	0.472283	0.260836	0.261968	0.446859	0.237985	0.0827	0.212032	0.365382	0.372599	0.309342	0.500866	0.488361	0.494724	0.576156	0.496623	0.282539	0.66262	0.166929	0.348421	0.0746762	0.253532	0.080375	0.599194	0.432058	0.591143	0.521575	0.511357
D030GQ	0.521364	0.0820656	0.620354	0.408215	0.530775	0.533008	0.535913	0.516305	0.375289	0.30405	0.211068	0.391915	0.359405	0.429742	0.4793	0.480649	0.439494	0.610737	0.476611	0.33728	0.35033	0.323556	0.423184	0.298337	0.298818	0.459018	0.223469	0.0928204	0.199051	0.315368	0.342771	0.306211	0.466372	0.451883	0.477399	0.585165	0.510896	0.302966	0.660305	0.1756	0.332017	0.0810183	0.243502	0.0845456	0.587886	0.403153	0.588839	0.485576	0.451674
D023GQ	0.495906	0.0551062	0.59722	0.452037	0.526592	0.514404	0.517576	0.519606	0.34245	0.268287	0.179602	0.367755	0.399922	0.441854	0.503365	0.46477	0.430671	0.583912	0.463248	0.323182	0.337314	0.302256	0.477376	0.272871	0.271298	0.448589	0.20186	0.0708652	0.176982	0.347278	0.34721	0.291421	0.485322	0.491198	0.488719	0.565874	0.490197	0.269259	0.648225	0.145237	0.305678	0.0585076	0.214934	0.0627764	0.572456	0.421393	0.578635	0.516915	0.494464
D025GQ	0.499899	0.0789845	0.610714	0.455574	0.505352	0.528735	0.531643	0.524219	0.357946	0.254688	0.189247	0.367027	0.39881	0.443347	0.499886	0.462971	0.437518	0.586176	0.459571	0.306056	0.316408	0.300651	0.474204	0.255406	0.262687	0.445305	0.230762	0.0879392	0.202928	0.354996	0.360337	0.305317	0.500075	0.49016	0.486242	0.570703	0.482653	0.279447	0.652294	0.166026	0.335353	0.0780696	0.25089	0.0850979	0.584245	0.420861	0.576017	0.514679	0.507136
D029GQ	0.499515	0.0667134	0.603426	0.451803	0.514964	0.52125	0.524224	0.519199	0.350365	0.257148	0.189045	0.363309	0.396706	0.447812	0.496594	0.456542	0.432134	0.58684	0.454366	0.307914	0.317593	0.300965	0.472127	0.264883	0.265343	0.439828	0.224503	0.0818219	0.197668	0.354532	0.357614	0.300563	0.488069	0.485952	0.490985	0.566798	0.488171	0.274497	0.650749	0.154069	0.331581	0.0686757	0.238984	0.0733268	0.584155	0.427588	0.584435	0.515131	0.501551
D020GQ	0.506798	0.0656403	0.611394	0.455401	0.514286	0.529101	0.532508	0.53147	0.36143	0.262851	0.192573	0.368545	0.401505	0.446516	0.50101	0.467899	0.443495	0.593761	0.465137	0.310445	0.319527	0.306644	0.476382	0.264793	0.26705	0.450209	0.230305	0.077661	0.201505	0.357076	0.367208	0.307905	0.498803	0.490672	0.49461	0.577964	0.500551	0.28584	0.660145	0.156996	0.336845	0.0676517	0.245985	0.0714728	0.58917	0.425423	0.585677	0.523388	0.508449
D028GQ	0.493992	0.072419	0.600891	0.453927	0.51923	0.521247	0.524099	0.522891	0.350709	0.249945	0.189712	0.362997	0.398712	0.459779	0.498456	0.453375	0.431904	0.580851	0.452465	0.306961	0.31852	0.302376	0.473297	0.265013	0.265537	0.438332	0.221623	0.0896394	0.195033	0.36356	0.351266	0.296883	0.490003	0.488641	0.493808	0.565523	0.485796	0.269589	0.655448	0.164659	0.331615	0.0761683	0.236379	0.0801182	0.588667	0.438687	0.58921	0.516128	0.503516
D024GQ	0.507508	0.0725413	0.614924	0.458687	0.510345	0.52719	0.530532	0.528059	0.357623	0.259169	0.197713	0.367512	0.40353	0.447382	0.503555	0.464853	0.44142	0.593903	0.461581	0.301548	0.310538	0.301887	0.478625	0.262654	0.263282	0.44768	0.234547	0.0843852	0.205772	0.353297	0.371502	0.312171	0.496042	0.493258	0.492687	0.577124	0.499125	0.283216	0.658531	0.160227	0.338237	0.0735059	0.250914	0.0790851	0.586103	0.425242	0.581728	0.520429	0.504966
D034YD	0.522131	0.175733	0.556189	0.428369	0.594227	0.489577	0.490071	0.490468	0.324042	0.346926	0.236321	0.412037	0.410957	0.424284	0.479631	0.513142	0.457932	0.61294	0.505395	0.414798	0.435215	0.337403	0.446259	0.353546	0.342345	0.488736	0.183502	0.17978	0.154938	0.371997	0.300074	0.246962	0.449644	0.458864	0.465489	0.544808	0.526768	0.280435	0.624458	0.244774	0.273333	0.184503	0.17633	0.185049	0.587205	0.420298	0.595961	0.498689	0.46632
D038YD	0.602147	0.288391	0.628725	0.43373	0.600691	0.529593	0.532262	0.514842	0.395305	0.425037	0.347835	0.485311	0.420822	0.381963	0.494496	0.582553	0.53332	0.686217	0.5761	0.459566	0.476184	0.422144	0.437606	0.417892	0.422295	0.559086	0.308432	0.291483	0.309713	0.3175	0.348619	0.356647	0.396302	0.469283	0.41867	0.610282	0.598083	0.381395	0.667187	0.332841	0.386142	0.284537	0.305104	0.283435	0.620449	0.356449	0.653829	0.370016	0.340468
D035GQ	0.513366	0.0738688	0.614827	0.457309	0.513251	0.53329	0.536837	0.537618	0.367582	0.258575	0.196118	0.368975	0.403016	0.445162	0.502832	0.467823	0.446052	0.597765	0.465356	0.305498	0.31365	0.306202	0.478187	0.262707	0.263667	0.451805	0.235533	0.0825974	0.207077	0.358174	0.373484	0.312129	0.502087	0.492923	0.497404	0.581085	0.503694	0.289152	0.663664	0.156278	0.341762	0.0731906	0.250644	0.0777215	0.5921	0.424262	0.583512	0.528381	0.511722
D033GQ	0.50805	0.0716307	0.614988	0.456788	0.514707	0.532218	0.535323	0.539195	0.36597	0.262428	0.192039	0.370679	0.403609	0.452165	0.503437	0.471499	0.442585	0.594305	0.467819	0.308519	0.317775	0.306857	0.478194	0.264154	0.264831	0.454207	0.235826	0.079273	0.197763	0.362593	0.373195	0.307644	0.502703	0.493065	0.499394	0.582703	0.504193	0.289982	0.663516	0.161616	0.343245	0.0730396	0.25033	0.0778474	0.596615	0.431451	0.584294	0.530528	0.512021
D037GQ	0.511712	0.0830634	0.621427	0.459809	0.507165	0.535903	0.53866	0.525418	0.363704	0.255331	0.188418	0.369204	0.403645	0.449623	0.502565	0.467177	0.440763	0.597625	0.466463	0.305939	0.313788	0.30456	0.477541	0.258643	0.261345	0.453015	0.237248	0.0901427	0.208025	0.352452	0.365831	0.310628	0.495179	0.493689	0.499876	0.579547	0.498442	0.288829	0.65602	0.156925	0.346157	0.0831675	0.254347	0.0880842	0.591417	0.427673	0.581496	0.519669	0.509752
D039GQ	0.511095	0.0837503	0.61602	0.459717	0.511196	0.53201	0.53496	0.525756	0.358174	0.256451	0.196952	0.368138	0.40286	0.440369	0.50125	0.461833	0.441144	0.594924	0.459871	0.307409	0.314653	0.307392	0.476641	0.266571	0.265589	0.446155	0.238342	0.0852136	0.217967	0.354597	0.367679	0.316234	0.49261	0.492214	0.495627	0.575431	0.496515	0.284709	0.654171	0.157824	0.347973	0.0802888	0.252458	0.085696	0.588859	0.422335	0.583686	0.515301	0.502997
D038GQ	0.514116	0.0775996	0.615018	0.458351	0.511634	0.532361	0.536042	0.533435	0.364918	0.257863	0.202851	0.37032	0.401984	0.449876	0.501231	0.469166	0.448385	0.598812	0.46585	0.30756	0.316128	0.309646	0.476724	0.266021	0.26745	0.450836	0.241567	0.0868271	0.216506	0.361778	0.368998	0.314284	0.500593	0.491766	0.496668	0.58079	0.501554	0.289279	0.661283	0.163221	0.346952	0.0770477	0.25666	0.0817168	0.594873	0.4291	0.591534	0.523281	0.512501
D034GQ	0.499326	0.0747472	0.610317	0.448387	0.518202	0.523664	0.5264	0.512948	0.353346	0.254627	0.192615	0.366604	0.393768	0.453845	0.499791	0.457107	0.425585	0.586822	0.455338	0.314038	0.326217	0.303738	0.467456	0.27033	0.270681	0.439615	0.228063	0.0915549	0.205576	0.351271	0.347421	0.3048	0.478123	0.482859	0.495315	0.565413	0.490769	0.272301	0.652477	0.163605	0.344627	0.0775544	0.247304	0.0839172	0.587641	0.430665	0.585429	0.50033	0.488994
D052GQ	0.511814	0.186388	0.57992	0.410363	0.576815	0.515328	0.51589	0.515626	0.334901	0.363325	0.271951	0.39802	0.416335	0.442886	0.472182	0.506863	0.461965	0.608084	0.505401	0.389738	0.404737	0.324774	0.44717	0.337382	0.326538	0.492206	0.064982	0.184223	0.181584	0.374282	0.358284	0.234971	0.483366	0.455521	0.492643	0.55348	0.520442	0.274121	0.646996	0.292362	0.218619	0.180583	0.0588919	0.177756	0.576551	0.433745	0.594215	0.516208	0.487155
D054GQ	0.522909	0.181904	0.588492	0.400374	0.587909	0.521735	0.522637	0.509364	0.348824	0.378869	0.264757	0.41414	0.397949	0.436486	0.465722	0.522344	0.455151	0.618278	0.520024	0.403155	0.419278	0.337658	0.435011	0.350833	0.338916	0.504635	0.0805654	0.180081	0.167939	0.354393	0.346064	0.236411	0.473691	0.443376	0.49262	0.563427	0.529703	0.289721	0.640016	0.283659	0.223155	0.179028	0.0764866	0.17517	0.581653	0.430176	0.596384	0.515134	0.483749
D055GQ	0.492213	0.0936204	0.609485	0.464326	0.536112	0.521048	0.523795	0.533259	0.355597	0.295006	0.200435	0.354183	0.408759	0.457236	0.517736	0.456303	0.436367	0.582035	0.449906	0.331229	0.346629	0.294185	0.488388	0.271187	0.269899	0.433286	0.228455	0.103457	0.194725	0.365784	0.381629	0.299536	0.499559	0.502637	0.494323	0.55164	0.478093	0.269703	0.659648	0.175165	0.338945	0.0933835	0.2431	0.0954821	0.592898	0.437541	0.596386	0.524804	0.512016
D057YD	0.501445	0.103233	0.586765	0.398346	0.567912	0.503072	0.503929	0.501206	0.342227	0.325826	0.211098	0.394643	0.360823	0.428909	0.471894	0.49317	0.440199	0.591609	0.488284	0.370817	0.389861	0.328264	0.429017	0.319295	0.315487	0.469595	0.196634	0.115904	0.146693	0.334084	0.318252	0.265199	0.455847	0.444331	0.461211	0.552564	0.513865	0.266745	0.641104	0.187558	0.307692	0.109312	0.207571	0.108256	0.576064	0.409762	0.608825	0.495253	0.460391
D056YD	0.653629	0.407747	0.682895	0.506013	0.635122	0.582358	0.585224	0.541302	0.464098	0.486304	0.466752	0.536171	0.484499	0.443881	0.548245	0.619852	0.590099	0.730845	0.615612	0.506755	0.512568	0.494254	0.489978	0.485428	0.495314	0.599882	0.411123	0.409903	0.431304	0.384267	0.435723	0.450083	0.436963	0.525481	0.482643	0.651133	0.644638	0.45254	0.719933	0.453338	0.474246	0.405102	0.413177	0.403959	0.656135	0.413303	0.704793	0.219361	0.200989
D058YD	0.765106	0.595327	0.676131	0.768216	0.760441	0.641109	0.618711	0.501397	0.593341	0.656266	0.637129	0.646797	0.744529	0.505547	0.799776	0.73011	0.753312	0.837014	0.724684	0.686134	0.696789	0.602284	0.784296	0.646961	0.640633	0.710956	0.554916	0.58428	0.589718	0.645539	0.670087	0.633696	0.701084	0.789883	0.605094	0.74514	0.757763	0.58615	0.875741	0.637969	0.415588	0.595422	0.550099	0.594968	0.647928	0.532933	0.719057	0.696666	0.678462
D056GQ	0.499855	0.0516998	0.605647	0.437801	0.538513	0.5271	0.528863	0.532193	0.359244	0.29958	0.182895	0.374079	0.388888	0.444283	0.492544	0.47473	0.431342	0.592724	0.474388	0.336522	0.353424	0.30242	0.468268	0.280947	0.279169	0.45953	0.176067	0.0592386	0.146716	0.345795	0.356941	0.277503	0.499073	0.481048	0.491667	0.5721	0.493726	0.280809	0.656714	0.170935	0.286133	0.0508324	0.188206	0.059625	0.59208	0.427571	0.581567	0.531658	0.507225
D063YD	0.659748	0.448435	0.681063	0.592297	0.646836	0.576991	0.580068	0.538595	0.464985	0.486702	0.495781	0.537906	0.574638	0.579219	0.618296	0.625963	0.610773	0.736115	0.624296	0.505915	0.511951	0.502027	0.575801	0.496571	0.496316	0.611601	0.443365	0.452882	0.48376	0.515976	0.471978	0.497015	0.449003	0.600204	0.612178	0.653578	0.654006	0.453233	0.745437	0.486681	0.514574	0.448943	0.447678	0.447833	0.682145	0.549298	0.729443	0.0947267	0.125898
D064YD	0.505946	0.109695	0.585576	0.397905	0.571005	0.501276	0.502302	0.498501	0.342326	0.331344	0.212663	0.39886	0.361685	0.424646	0.470653	0.4985	0.442079	0.595752	0.4932	0.37887	0.398236	0.331197	0.429752	0.325557	0.320098	0.474438	0.195794	0.121958	0.148101	0.333266	0.316639	0.262285	0.456697	0.442496	0.459747	0.55269	0.516549	0.270343	0.639613	0.189823	0.302899	0.117314	0.205675	0.116011	0.574541	0.405558	0.606811	0.498389	0.464783
D070YD	0.504343	0.0974383	0.602375	0.399027	0.560191	0.513106	0.514333	0.505775	0.359346	0.326043	0.206833	0.395407	0.352969	0.433114	0.473036	0.494172	0.433278	0.593601	0.489024	0.365091	0.383685	0.329965	0.428136	0.317344	0.314479	0.469763	0.216052	0.10745	0.150922	0.324196	0.333671	0.278897	0.46275	0.44546	0.470648	0.56689	0.517704	0.280896	0.646145	0.176684	0.328818	0.100259	0.228705	0.0998099	0.587191	0.413678	0.605836	0.500792	0.465502
D071GQ	0.497832	0.0781718	0.608296	0.451392	0.531629	0.525813	0.528452	0.52702	0.352343	0.287391	0.193804	0.363761	0.395154	0.448701	0.501545	0.462416	0.437414	0.585623	0.457744	0.328236	0.343207	0.303749	0.473025	0.27645	0.276802	0.44185	0.223843	0.0794403	0.18779	0.356891	0.366758	0.296749	0.493524	0.486976	0.492015	0.559106	0.483817	0.273878	0.655241	0.161979	0.335062	0.0730686	0.238251	0.0777748	0.593995	0.428905	0.597023	0.52212	0.508846
D072GQ	0.487536	0.0610893	0.606971	0.450289	0.535821	0.522929	0.525613	0.53607	0.357191	0.286134	0.188452	0.366351	0.396888	0.44765	0.502475	0.461832	0.437366	0.576833	0.45883	0.326198	0.342611	0.302316	0.47572	0.276107	0.274938	0.444444	0.215014	0.0719861	0.167786	0.356858	0.369075	0.291193	0.502174	0.488824	0.489209	0.563024	0.487641	0.273208	0.660697	0.163897	0.324576	0.0573252	0.22982	0.0659375	0.593005	0.428695	0.589976	0.526599	0.507687
H004GQ	0.465061	0.102531	0.577049	0.42467	0.575298	0.497091	0.498036	0.529	0.346572	0.332493	0.208537	0.373596	0.382559	0.450327	0.486687	0.47746	0.438006	0.553545	0.474484	0.364127	0.385006	0.309744	0.457243	0.310786	0.30331	0.459681	0.193402	0.111496	0.123748	0.366587	0.355821	0.248872	0.499474	0.470929	0.470875	0.542692	0.491672	0.255957	0.655821	0.193042	0.299686	0.106471	0.20062	0.108517	0.590052	0.43572	0.60896	0.534754	0.508027
D072YD	0.502411	0.102294	0.594107	0.402094	0.56038	0.504042	0.504452	0.500022	0.347893	0.331117	0.207152	0.397299	0.359087	0.428054	0.476815	0.496059	0.435949	0.593102	0.49139	0.37262	0.391459	0.327451	0.433666	0.317984	0.316408	0.472626	0.205424	0.11452	0.142819	0.330466	0.327521	0.271666	0.46298	0.448659	0.464004	0.558264	0.515746	0.273613	0.639189	0.185767	0.31413	0.1108	0.216173	0.108333	0.576373	0.407374	0.601182	0.497203	0.463654
H003GQ	0.502134	0.0617399	0.601666	0.43868	0.538118	0.521161	0.524504	0.52574	0.356608	0.289498	0.200193	0.380278	0.383667	0.435645	0.486107	0.479945	0.447512	0.588747	0.479497	0.338305	0.351824	0.318255	0.460644	0.292728	0.29135	0.464191	0.209217	0.0676934	0.187704	0.345325	0.352271	0.288814	0.497233	0.475139	0.481455	0.571447	0.500944	0.279123	0.655881	0.150097	0.312002	0.0601113	0.223849	0.0539225	0.581706	0.414098	0.601062	0.522753	0.50468
H007GQ	0.506986	0.0592227	0.599669	0.444672	0.536396	0.519615	0.522964	0.523919	0.347221	0.286773	0.196891	0.378568	0.390887	0.430233	0.493344	0.477118	0.444886	0.594534	0.47565	0.333845	0.347494	0.313004	0.468054	0.290991	0.287663	0.461798	0.194934	0.0620171	0.181765	0.341317	0.34736	0.289336	0.491662	0.481981	0.485925	0.570343	0.498511	0.275532	0.651625	0.147614	0.302182	0.0523611	0.211741	0.0525813	0.577116	0.410545	0.592673	0.519595	0.496579
H002GQ	0.499738	0.0693361	0.596215	0.435331	0.544553	0.515199	0.518158	0.521799	0.349793	0.293738	0.199689	0.382679	0.381716	0.426479	0.485323	0.482305	0.445936	0.586256	0.481199	0.343292	0.359177	0.317985	0.459894	0.294947	0.295699	0.465981	0.204089	0.0742053	0.171764	0.337261	0.345496	0.283632	0.490199	0.473929	0.476907	0.566015	0.502372	0.272326	0.650773	0.15123	0.308442	0.0668763	0.21535	0.0635555	0.579711	0.408379	0.598187	0.519358	0.497908
H027YD	0.497961	0.044104	0.607455	0.431672	0.538991	0.526574	0.528279	0.532551	0.360701	0.306159	0.191208	0.37744	0.387106	0.440929	0.489289	0.477383	0.438089	0.590037	0.477446	0.338065	0.353075	0.309637	0.461116	0.284843	0.287657	0.463296	0.179293	0.0513697	0.165423	0.349888	0.364131	0.279815	0.500647	0.473968	0.493199	0.577781	0.500051	0.288711	0.653808	0.175469	0.289213	0.0420141	0.190331	0.0451925	0.589416	0.426297	0.585389	0.530324	0.504062
H034YD	0.544957	0.150805	0.625783	0.410622	0.569198	0.545699	0.548258	0.544787	0.381229	0.3483	0.262504	0.429421	0.3534	0.333109	0.465627	0.52554	0.497666	0.626806	0.522747	0.381452	0.392254	0.366731	0.427083	0.346205	0.345744	0.506437	0.224783	0.147805	0.214288	0.242959	0.383423	0.315404	0.510306	0.456217	0.408827	0.594096	0.543351	0.317431	0.655499	0.217337	0.330248	0.142967	0.240006	0.14012	0.599547	0.315497	0.632636	0.525959	0.488823
H014YD	0.641097	0.425727	0.679072	0.575148	0.626621	0.565064	0.565795	0.551174	0.427278	0.480815	0.464299	0.527865	0.564037	0.509965	0.621819	0.623495	0.571766	0.723649	0.620513	0.494561	0.505913	0.482922	0.572192	0.478782	0.483434	0.60658	0.406543	0.416495	0.425749	0.489641	0.459313	0.475048	0.446606	0.597657	0.603955	0.649261	0.644507	0.441648	0.698414	0.467043	0.448423	0.428364	0.403757	0.430407	0.651915	0.496851	0.684047	0.216654	0.185882
H009GQ	0.505065	0.0934913	0.598625	0.407339	0.566723	0.519732	0.522359	0.545958	0.358723	0.321149	0.215135	0.396661	0.370227	0.447443	0.461592	0.498253	0.466576	0.593298	0.498146	0.369526	0.387586	0.337339	0.436543	0.318535	0.316554	0.481486	0.178043	0.102151	0.171571	0.365211	0.360979	0.255606	0.505872	0.448924	0.47846	0.567216	0.520895	0.281503	0.663225	0.190268	0.300308	0.0916956	0.189299	0.0816224	0.595007	0.429249	0.622917	0.536044	0.509509
H036YD	0.503809	0.0346115	0.607077	0.442491	0.534019	0.526679	0.52926	0.534345	0.353052	0.291998	0.18435	0.376166	0.395751	0.442425	0.495906	0.473327	0.442038	0.594094	0.473213	0.33223	0.34638	0.309686	0.46992	0.27952	0.277657	0.459144	0.181928	0.0457585	0.173812	0.351394	0.356377	0.283521	0.498289	0.483523	0.497729	0.576691	0.499324	0.279111	0.655191	0.163801	0.297215	0.0344452	0.196446	0.0435699	0.587784	0.424684	0.584541	0.524865	0.499871
H047YD	0.521002	0.0930971	0.617843	0.411732	0.546105	0.532335	0.534415	0.545438	0.373287	0.315614	0.226645	0.397895	0.350576	0.384979	0.470995	0.494819	0.468723	0.60936	0.49244	0.351191	0.363728	0.331191	0.430872	0.309744	0.309379	0.473906	0.215576	0.0981759	0.198649	0.292046	0.374407	0.30416	0.506608	0.459278	0.445559	0.587988	0.518681	0.303103	0.662549	0.177306	0.319061	0.0878166	0.232459	0.0830957	0.588879	0.363169	0.607804	0.525024	0.487277
H039YD	0.504514	0.056002	0.607633	0.446624	0.538834	0.529545	0.531367	0.541561	0.353769	0.297646	0.196628	0.376123	0.402324	0.439468	0.504313	0.474819	0.447767	0.591457	0.473252	0.335323	0.348441	0.311306	0.474844	0.28386	0.278738	0.459198	0.192017	0.0469864	0.191635	0.36238	0.358234	0.286746	0.494664	0.489932	0.499653	0.57584	0.498933	0.283821	0.657308	0.173429	0.30404	0.0497205	0.211113	0.0569886	0.587844	0.424722	0.567899	0.523967	0.498232
H042YD	0.50475	0.0577361	0.608391	0.435479	0.55019	0.525649	0.527253	0.538161	0.349119	0.30783	0.202014	0.38471	0.392268	0.426083	0.492191	0.485389	0.453119	0.595189	0.484823	0.351684	0.366016	0.315088	0.464685	0.298565	0.294108	0.468473	0.165411	0.0551888	0.164148	0.346114	0.353274	0.276788	0.500784	0.478519	0.494435	0.577065	0.506365	0.278028	0.657707	0.166834	0.276726	0.0581682	0.182931	0.0535325	0.590723	0.410313	0.58817	0.527208	0.50092
H049GQ	0.634957	0.408443	0.669093	0.558613	0.63842	0.56627	0.569574	0.545446	0.447323	0.467426	0.463797	0.511027	0.541978	0.546723	0.588988	0.600348	0.591665	0.710966	0.595748	0.482465	0.488349	0.471366	0.54287	0.46631	0.467724	0.57972	0.410562	0.415163	0.434769	0.481801	0.455787	0.464822	0.438878	0.56969	0.574117	0.631447	0.626106	0.425139	0.734898	0.449636	0.478415	0.408407	0.416035	0.406272	0.667044	0.514684	0.719827	0.143146	0.136309
H040YD	0.5042	0.0420887	0.606389	0.437173	0.536363	0.522924	0.525812	0.531669	0.352762	0.298885	0.195453	0.379634	0.388777	0.431388	0.489216	0.479289	0.447137	0.593924	0.47964	0.336568	0.350683	0.313149	0.463463	0.286518	0.28636	0.463474	0.184333	0.0446261	0.182188	0.342666	0.357275	0.287287	0.500669	0.476997	0.489081	0.576262	0.504197	0.284116	0.652962	0.16095	0.290216	0.0411084	0.201065	0.0379037	0.579468	0.41268	0.589853	0.525104	0.49986
H052YD	0.50776	0.0436012	0.612284	0.423527	0.537602	0.525978	0.528517	0.537088	0.362989	0.295916	0.191015	0.381411	0.375578	0.434598	0.475071	0.47469	0.442179	0.597227	0.471462	0.334813	0.348762	0.31302	0.448369	0.28644	0.28539	0.455198	0.186351	0.0597643	0.17446	0.339718	0.359061	0.277967	0.498346	0.462097	0.48446	0.580902	0.501446	0.290311	0.65763	0.167565	0.296046	0.0457717	0.203229	0.0400966	0.59165	0.41643	0.588766	0.527724	0.497485
H062GQ	0.672092	0.413988	0.696577	0.519	0.649681	0.597103	0.600628	0.587848	0.46931	0.482353	0.474986	0.537551	0.494237	0.355362	0.522869	0.628669	0.619928	0.744023	0.623315	0.499143	0.499788	0.503386	0.495517	0.492966	0.494168	0.608603	0.42695	0.408313	0.449285	0.305376	0.502952	0.469768	0.557003	0.521712	0.475987	0.667822	0.654983	0.462414	0.714763	0.438934	0.491058	0.405974	0.424076	0.402209	0.681757	0.387153	0.743333	0.535966	0.521901
H064GQ	0.677021	0.361792	0.784511	0.408047	0.664161	0.684106	0.686957	0.631555	0.519648	0.488936	0.372483	0.566199	0.387517	0.571245	0.317291	0.662964	0.528747	0.756668	0.662246	0.509616	0.514526	0.510074	0.316278	0.489259	0.495361	0.648917	0.433216	0.357514	0.403006	0.463408	0.42887	0.485867	0.618264	0.322944	0.635164	0.733451	0.660769	0.472028	0.585559	0.226061	0.527759	0.356147	0.444054	0.354063	0.699302	0.552556	0.746616	0.637625	0.635211
H056YD	0.50269	0.0438923	0.606479	0.441034	0.542106	0.526819	0.528513	0.537428	0.358098	0.301002	0.188635	0.374309	0.39444	0.438982	0.496202	0.474373	0.438391	0.591458	0.474477	0.337849	0.351909	0.307199	0.469872	0.277501	0.276815	0.460455	0.184901	0.0502951	0.168295	0.352764	0.361284	0.280983	0.501753	0.483505	0.495347	0.573825	0.497352	0.280507	0.657053	0.169027	0.293306	0.048127	0.199162	0.0531666	0.587363	0.425246	0.58121	0.529803	0.505899
H059YD	0.501518	0.0479498	0.609617	0.416683	0.546755	0.527465	0.530181	0.512041	0.360943	0.303745	0.19015	0.38232	0.371593	0.453165	0.485198	0.483445	0.429442	0.592302	0.483475	0.343745	0.359948	0.318146	0.443662	0.29462	0.291232	0.467461	0.184423	0.0697241	0.164869	0.337195	0.336971	0.27344	0.476345	0.458651	0.499135	0.575505	0.507197	0.279099	0.656173	0.165805	0.303297	0.0543757	0.201051	0.0545326	0.591145	0.435025	0.597133	0.507295	0.483584
H060YD	0.504528	0.0436175	0.61213	0.436212	0.53059	0.5307	0.533404	0.528029	0.359575	0.28656	0.18794	0.371154	0.390514	0.453526	0.498111	0.468924	0.437167	0.593541	0.467286	0.32736	0.338674	0.304778	0.461698	0.270407	0.27127	0.45233	0.192218	0.0645328	0.18566	0.351965	0.352814	0.285811	0.489639	0.476076	0.503084	0.575961	0.499192	0.27781	0.660647	0.173321	0.310201	0.0478304	0.212829	0.0555256	0.595122	0.434458	0.587828	0.514578	0.494947
H054YD	0.53716	0.135562	0.624338	0.415332	0.558911	0.54151	0.544489	0.550032	0.383676	0.33699	0.248279	0.413791	0.356739	0.346442	0.47169	0.512303	0.490921	0.619803	0.509554	0.372271	0.381637	0.352778	0.432685	0.331706	0.332229	0.490715	0.226467	0.138387	0.216405	0.252167	0.38699	0.319202	0.511922	0.460202	0.415985	0.593982	0.533291	0.31636	0.664573	0.205091	0.33354	0.127963	0.244809	0.124388	0.601683	0.325104	0.627246	0.527794	0.493708
H053GQ	0.673988	0.415533	0.697023	0.52078	0.65133	0.598693	0.602096	0.588917	0.472087	0.484183	0.476122	0.540194	0.496058	0.356769	0.523854	0.630703	0.622018	0.745874	0.624526	0.501368	0.502143	0.505849	0.497284	0.494857	0.496033	0.610166	0.428275	0.409926	0.450842	0.307427	0.504619	0.471913	0.558513	0.522923	0.478948	0.669945	0.656607	0.464239	0.717784	0.439837	0.492356	0.407643	0.424987	0.403748	0.683706	0.388412	0.745552	0.537927	0.523128
H063YD	0.507137	0.0522696	0.606274	0.446671	0.537636	0.527064	0.529356	0.530851	0.356414	0.298773	0.181959	0.381487	0.394036	0.439304	0.500644	0.479371	0.437082	0.598128	0.478168	0.339052	0.354616	0.307262	0.47533	0.2845	0.280453	0.463492	0.175377	0.0573556	0.158413	0.340376	0.358043	0.284835	0.500612	0.488899	0.491654	0.577372	0.501337	0.284477	0.653526	0.170346	0.280298	0.0515149	0.18754	0.0608294	0.582583	0.41882	0.578956	0.530048	0.504285
H065YD	0.494933	0.0462747	0.603598	0.437679	0.543572	0.521462	0.524217	0.538174	0.351313	0.293654	0.195077	0.374881	0.392937	0.441412	0.494955	0.476649	0.448725	0.585793	0.47643	0.338889	0.355013	0.307437	0.467015	0.286711	0.282019	0.462253	0.174696	0.0592141	0.169331	0.353804	0.356519	0.275691	0.50597	0.480543	0.491695	0.570985	0.497661	0.271142	0.660319	0.166846	0.284278	0.0492608	0.191919	0.0477011	0.58812	0.425053	0.590055	0.52974	0.505298
H067YD	0.500677	0.059332	0.604574	0.441918	0.547014	0.525638	0.527436	0.533887	0.359635	0.309662	0.182034	0.379523	0.394315	0.444235	0.498556	0.481586	0.430542	0.594187	0.480722	0.344729	0.362156	0.307103	0.473704	0.287843	0.283946	0.464934	0.180141	0.0636871	0.136356	0.345357	0.359149	0.27955	0.497259	0.486679	0.494726	0.57628	0.503846	0.282876	0.653906	0.174821	0.28839	0.0621391	0.190825	0.0642768	0.593194	0.427286	0.585921	0.536541	0.508141
ERR2790899	0.931586	0.702765	0.704781	0.682258	0.929436	0.815969	0.814644	0.83196	0.704431	0.76805	0.702317	0.803587	0.736392	0.75355	0.660103	0.899233	0.767816	1.00705	0.897142	0.802168	0.813385	0.767274	0.675259	0.774363	0.763932	0.880964	0.689385	0.691526	0.701366	0.768241	0.690579	0.724145	0.766114	0.66812	0.876132	0.925396	0.931292	0.730355	0.156536	0.660547	0.756164	0.705719	0.682497	0.70412	0.949751	0.777013	0.947049	0.823967	0.777861
D043GQ	0.501808	0.195614	0.566323	0.407594	0.57026	0.50509	0.507334	0.507116	0.338816	0.362226	0.277837	0.375449	0.408758	0.451352	0.475885	0.490928	0.451214	0.595363	0.488591	0.385101	0.401275	0.309214	0.445119	0.32891	0.318908	0.47081	0.0595304	0.19861	0.196838	0.375136	0.354605	0.241092	0.473442	0.451212	0.487084	0.532218	0.499725	0.262295	0.646545	0.297056	0.218731	0.190243	0.071299	0.186857	0.573109	0.440631	0.590077	0.507261	0.479537
ERR2790862	0.733969	0.592515	0.735017	0.600143	0.820567	0.675443	0.675986	0.716476	0.581183	0.655216	0.579217	0.643868	0.620852	0.694337	0.636501	0.733452	0.680932	0.774917	0.723654	0.691495	0.700567	0.626748	0.616271	0.651648	0.642158	0.707869	0.576537	0.588925	0.595068	0.677943	0.567987	0.573792	0.6793	0.621574	0.736431	0.75981	0.756708	0.582228	0.724151	0.543362	0.641914	0.594352	0.571896	0.59069	0.807225	0.686695	0.81705	0.718433	0.674048
ERR2790873	0.796339	0.62654	0.773371	0.605755	0.852086	0.70316	0.702615	0.747877	0.609754	0.690291	0.613257	0.697567	0.644845	0.715246	0.586569	0.793515	0.698529	0.839021	0.784672	0.726122	0.736393	0.666932	0.589757	0.686733	0.675829	0.767781	0.607008	0.624273	0.628999	0.698709	0.59622	0.612897	0.694287	0.583606	0.782115	0.820513	0.82071	0.627944	0.505887	0.574101	0.685145	0.630617	0.60445	0.62683	0.853686	0.711775	0.873394	0.742558	0.697793
SRR2533910	0.717029	0.486721	0.645218	0.507873	0.693396	0.581359	0.582523	0.565456	0.468423	0.543967	0.463421	0.582235	0.522714	0.605642	0.572285	0.669888	0.525818	0.80169	0.664658	0.562139	0.570646	0.550624	0.52414	0.55472	0.549965	0.646117	0.477056	0.486983	0.486099	0.532717	0.369759	0.488629	0.135632	0.541896	0.636021	0.688234	0.71482	0.510772	0.70997	0.479563	0.561484	0.486514	0.474003	0.486054	0.726033	0.579337	0.772373	0.434112	0.385742
SRR2533915	0.715817	0.498475	0.666497	0.564691	0.691995	0.5868	0.587501	0.569116	0.468438	0.541865	0.509942	0.583661	0.567443	0.610006	0.614922	0.667684	0.573021	0.799944	0.663279	0.559459	0.567222	0.553153	0.567506	0.554589	0.551568	0.645259	0.490272	0.500573	0.503761	0.538413	0.416912	0.507639	0.126938	0.587698	0.641473	0.696883	0.712901	0.511768	0.739555	0.521486	0.574295	0.498878	0.488402	0.497672	0.723923	0.583722	0.771616	0.382041	0.332177
H050YD	0.51065	0.0379198	0.612762	0.439972	0.534096	0.529803	0.532816	0.530178	0.361514	0.291726	0.190803	0.381493	0.390791	0.441363	0.496093	0.47624	0.440872	0.599291	0.476251	0.333331	0.346968	0.313538	0.466157	0.282438	0.281857	0.460441	0.187913	0.0546938	0.183525	0.340534	0.356823	0.291184	0.497176	0.480145	0.500661	0.583107	0.505867	0.285055	0.660007	0.165251	0.299552	0.0507021	0.209239	0.0518821	0.59005	0.421764	0.585685	0.524858	0.500811
SRR7635791	0.810688	0.598227	0.869128	0.766276	0.350126	0.774207	0.777423	0.79683	0.653587	0.539137	0.62007	0.635309	0.699815	0.69758	0.857344	0.746091	0.661356	0.883809	0.740763	0.502383	0.511776	0.596067	0.818695	0.526024	0.545024	0.725003	0.624578	0.600552	0.639195	0.645586	0.722785	0.694213	0.775547	0.841262	0.813438	0.831792	0.716059	0.62105	0.895434	0.653273	0.693222	0.598045	0.637837	0.603405	0.787539	0.686621	0.580908	0.777073	0.766671
D011GQ	0.50212	0.173627	0.598642	0.446989	0.575462	0.510072	0.511019	0.507143	0.329497	0.302719	0.189341	0.39075	0.421452	0.459425	0.509184	0.499966	0.434473	0.589533	0.497841	0.384428	0.399135	0.314352	0.479476	0.31154	0.303577	0.48265	0.184662	0.175273	0.149553	0.367183	0.315631	0.260815	0.483712	0.493108	0.497733	0.559577	0.514001	0.244088	0.638108	0.21306	0.294719	0.174738	0.200361	0.177316	0.573646	0.444071	0.597128	0.530777	0.504342
D049GQ	0.52213	0.200563	0.573145	0.402568	0.582345	0.513812	0.516039	0.520675	0.336363	0.360607	0.282272	0.396386	0.422367	0.448553	0.459217	0.509359	0.470949	0.61291	0.507847	0.392568	0.409871	0.330874	0.435453	0.342427	0.329212	0.492942	0.0759465	0.197816	0.206283	0.382791	0.357628	0.231783	0.484599	0.445411	0.492391	0.549364	0.520778	0.274273	0.646995	0.305371	0.226951	0.195175	0.0675541	0.191205	0.580418	0.437441	0.597797	0.516273	0.48487
D065GQ	0.530827	0.21334	0.580654	0.41084	0.584657	0.522544	0.523785	0.526875	0.337548	0.378908	0.298488	0.404011	0.435124	0.430426	0.471963	0.521335	0.484703	0.625117	0.519253	0.405314	0.420087	0.336871	0.446824	0.349373	0.339563	0.502798	0.0834483	0.206348	0.206988	0.388802	0.369719	0.245876	0.494559	0.455574	0.500794	0.555045	0.529104	0.287406	0.645144	0.317491	0.206455	0.207937	0.0658107	0.202332	0.582954	0.426864	0.597744	0.523911	0.492896
H011GQ	0.49861	0.105613	0.590081	0.413092	0.56498	0.507915	0.508806	0.50886	0.348814	0.321737	0.196383	0.390279	0.366344	0.429418	0.484168	0.489398	0.427552	0.587439	0.484806	0.370332	0.389388	0.320679	0.445852	0.314515	0.305997	0.465622	0.198215	0.113833	0.136225	0.329065	0.328775	0.274046	0.458194	0.458536	0.469964	0.55995	0.511764	0.270608	0.643958	0.17384	0.310722	0.115476	0.21098	0.114641	0.585182	0.412056	0.594919	0.507401	0.474162
H043GQ	0.688833	0.435704	0.698794	0.527715	0.661774	0.597328	0.600727	0.581891	0.481039	0.502425	0.50292	0.555071	0.503173	0.367973	0.530273	0.644006	0.62941	0.762057	0.636706	0.517341	0.518183	0.519827	0.503058	0.512956	0.515178	0.62061	0.442025	0.435252	0.470934	0.318465	0.501684	0.485322	0.54825	0.529501	0.49216	0.678998	0.67221	0.474763	0.725956	0.466534	0.511808	0.430825	0.444563	0.427809	0.693216	0.400411	0.756572	0.526716	0.513908
H061YD	0.496197	0.0467286	0.604543	0.43683	0.542959	0.523953	0.525793	0.530107	0.357427	0.305169	0.193235	0.377721	0.388083	0.43837	0.492529	0.478038	0.432484	0.589731	0.477326	0.338863	0.355745	0.306358	0.467183	0.288364	0.286085	0.461261	0.170065	0.0553687	0.147982	0.340789	0.359111	0.278221	0.498317	0.479991	0.49087	0.572412	0.499597	0.279634	0.653777	0.175874	0.285574	0.0520038	0.186798	0.0548168	0.586821	0.421694	0.585254	0.526176	0.499104
ERR1550522	0.600481	0.373433	0.681639	0.554753	0.427779	0.576121	0.579458	0.61935	0.458385	0.406962	0.360171	0.452215	0.496365	0.552672	0.652422	0.56912	0.456396	0.688767	0.565161	0.447845	0.462109	0.391067	0.614434	0.373789	0.371613	0.548354	0.386413	0.376144	0.365156	0.420884	0.498784	0.427433	0.593521	0.633547	0.601177	0.660119	0.512377	0.393342	0.705535	0.436055	0.473367	0.371561	0.39559	0.380046	0.628013	0.534045	0.454513	0.623392	0.593173
ERR1550441	0.632734	0.395483	0.712194	0.585838	0.403505	0.569809	0.573042	0.656132	0.445501	0.348341	0.403352	0.487717	0.538759	0.608734	0.682197	0.606358	0.493636	0.718241	0.60315	0.40206	0.418653	0.426393	0.642941	0.334482	0.353747	0.588306	0.43187	0.39661	0.418385	0.473788	0.515979	0.457689	0.621281	0.665148	0.638677	0.698884	0.547529	0.422295	0.729767	0.467152	0.533798	0.396944	0.451355	0.401397	0.661387	0.585122	0.535299	0.648147	0.623566
SRR2533868	0.700474	0.475049	0.692292	0.16492	0.713214	0.636132	0.644523	0.62286	0.554836	0.58632	0.496141	0.594786	0.22924	0.544958	0.138417	0.677934	0.507412	0.781881	0.667288	0.578104	0.596252	0.547991	0.072839	0.576358	0.588426	0.648435	0.459732	0.480765	0.472761	0.475749	0.370797	0.386155	0.539053	0.0982439	0.557729	0.700281	0.688713	0.536399	0.610722	0.384757	0.538881	0.476145	0.451836	0.458635	0.768173	0.529221	0.808671	0.59578	0.551118
SRR2533914	0.474181	0.256264	0.620355	0.503897	0.490492	0.520922	0.523625	0.55616	0.31924	0.221182	0.277959	0.32351	0.468124	0.531927	0.581251	0.434581	0.42132	0.56679	0.42969	0.259836	0.264275	0.244905	0.538798	0.179853	0.174614	0.419614	0.27666	0.266701	0.268087	0.424816	0.396488	0.295551	0.529188	0.556129	0.524807	0.552093	0.442725	0.221735	0.682488	0.346221	0.402357	0.251901	0.301828	0.266453	0.619838	0.514893	0.567059	0.544607	0.5279
SRR2533927	0.531773	0.341022	0.665496	0.527034	0.444706	0.568402	0.579287	0.575566	0.443853	0.235614	0.367382	0.378266	0.470169	0.580697	0.567523	0.458286	0.455836	0.615497	0.45676	0.117932	0.122229	0.334581	0.559222	0.259915	0.266143	0.454295	0.406043	0.344534	0.390465	0.459784	0.496721	0.399887	0.537101	0.562782	0.559622	0.597779	0.519501	0.358507	0.731391	0.379031	0.503987	0.336868	0.416026	0.34273	0.668699	0.554928	0.631451	0.574798	0.575282
SRR2533966	0.731376	0.496001	0.721354	0.56859	0.687562	0.612561	0.615442	0.612563	0.51553	0.542691	0.56099	0.588445	0.544131	0.394392	0.572704	0.678134	0.675658	0.7996	0.665632	0.558994	0.556889	0.55814	0.544977	0.552924	0.554474	0.651033	0.500476	0.494318	0.531151	0.364773	0.548743	0.535642	0.574105	0.570121	0.533166	0.708989	0.706903	0.517936	0.760614	0.524889	0.566108	0.490554	0.499971	0.486268	0.720752	0.426514	0.792164	0.54313	0.531895
SRR2534032	0.516096	0.293001	0.667111	0.496255	0.476809	0.570169	0.572373	0.539759	0.400735	0.199024	0.315666	0.386834	0.450266	0.566868	0.544626	0.486557	0.409652	0.625364	0.483334	0.218747	0.217544	0.326755	0.516104	0.233045	0.237718	0.477378	0.345046	0.298057	0.333502	0.42991	0.417399	0.38181	0.500191	0.530417	0.568728	0.61386	0.531369	0.328163	0.675725	0.324352	0.460032	0.291564	0.359232	0.30186	0.645555	0.545175	0.618097	0.557486	0.532734
SRR2533974	0.453141	0.265096	0.595816	0.496401	0.504741	0.493741	0.497312	0.5493	0.336067	0.25167	0.302582	0.265557	0.462542	0.52073	0.566914	0.409536	0.419974	0.544964	0.402074	0.289021	0.308924	0.137868	0.541368	0.148004	0.120152	0.376949	0.28522	0.277707	0.282252	0.434967	0.417127	0.304017	0.529038	0.546308	0.512139	0.513124	0.418578	0.161542	0.69397	0.338429	0.398718	0.267422	0.313355	0.275039	0.618487	0.503024	0.56008	0.534362	0.528787
ERR1683905	0.693656	0.557924	0.53781	0.64556	0.76346	0.637639	0.63387	0.662685	0.52074	0.620821	0.55723	0.619732	0.680214	0.651578	0.721861	0.71018	0.600782	0.75048	0.707648	0.647675	0.659951	0.585175	0.70163	0.607782	0.604675	0.693031	0.51883	0.551154	0.545315	0.642684	0.541281	0.537991	0.43071	0.705119	0.713694	0.7404	0.726968	0.553364	0.641114	0.592641	0.591343	0.562072	0.512857	0.562573	0.772189	0.661287	0.722605	0.684836	0.630385
ERR1684256	0.795553	0.637555	0.419681	0.719071	0.869487	0.702139	0.699233	0.736387	0.629835	0.719201	0.641037	0.708503	0.753211	0.719353	0.790582	0.785937	0.688592	0.851788	0.782677	0.754325	0.76439	0.684734	0.773252	0.717639	0.704804	0.768593	0.599905	0.625929	0.616704	0.732183	0.634986	0.621263	0.680911	0.776057	0.796407	0.79561	0.815606	0.649369	0.708834	0.66609	0.65435	0.64233	0.591958	0.641064	0.86177	0.729548	0.796148	0.759296	0.702439
SRR2533836	0.712132	0.494309	0.662276	0.564527	0.689155	0.589473	0.58929	0.568434	0.462646	0.537141	0.503534	0.578598	0.566261	0.597296	0.616508	0.669362	0.560468	0.795974	0.664346	0.557792	0.567483	0.543605	0.571686	0.548999	0.542701	0.647214	0.477969	0.494073	0.497067	0.542817	0.395045	0.501501	0.0597803	0.588057	0.642481	0.702173	0.710365	0.507433	0.722632	0.507633	0.56093	0.495406	0.474014	0.495632	0.725882	0.581753	0.738366	0.437589	0.390521
H013GQ	0.498659	0.0823051	0.593269	0.416291	0.563136	0.518498	0.519993	0.536244	0.347607	0.327128	0.205061	0.389351	0.369745	0.429366	0.472719	0.492417	0.457506	0.584259	0.488573	0.364211	0.382473	0.323619	0.446505	0.310711	0.304545	0.473982	0.166167	0.0777655	0.159179	0.354773	0.353121	0.256867	0.495227	0.45991	0.481767	0.564064	0.508753	0.278314	0.647866	0.178044	0.275726	0.0783275	0.176839	0.0689006	0.586597	0.414857	0.599964	0.529739	0.503323
ERR2790876	0.728792	0.495338	0.704022	0.540867	0.693593	0.599363	0.600665	0.591705	0.516355	0.547674	0.549961	0.595081	0.523159	0.402737	0.566184	0.679583	0.654722	0.803599	0.670196	0.563705	0.565616	0.566131	0.513713	0.562888	0.562122	0.653288	0.499488	0.492664	0.523086	0.354953	0.512447	0.529978	0.52459	0.546731	0.525718	0.711234	0.716738	0.520939	0.742593	0.528316	0.572003	0.490558	0.498713	0.488555	0.72317	0.433576	0.790407	0.515668	0.495987
SRR2533897	0.739703	0.506293	0.730914	0.583511	0.702831	0.617545	0.617581	0.616547	0.504572	0.557101	0.575982	0.60481	0.559165	0.400277	0.587779	0.694627	0.682733	0.811685	0.681412	0.563056	0.561388	0.573346	0.559839	0.571414	0.571668	0.665456	0.509793	0.503934	0.536314	0.375461	0.559796	0.549771	0.577302	0.584583	0.546074	0.72435	0.723544	0.528489	0.754229	0.537332	0.577647	0.501333	0.509428	0.498289	0.705723	0.438456	0.804869	0.554752	0.531822
SRR2533911	0.734787	0.494867	0.718542	0.549812	0.689987	0.60762	0.609058	0.590982	0.51725	0.545962	0.560093	0.591983	0.53364	0.410819	0.575997	0.680452	0.665582	0.80395	0.666562	0.563246	0.562179	0.561801	0.515233	0.558726	0.559891	0.650106	0.497929	0.49652	0.533937	0.374429	0.49351	0.539202	0.462048	0.555246	0.549741	0.709575	0.7101	0.519345	0.756327	0.524689	0.567929	0.492837	0.499929	0.487818	0.719262	0.435216	0.79368	0.43114	0.418193
SRR2533956	0.732141	0.495722	0.719625	0.542501	0.687036	0.608273	0.610664	0.589988	0.519277	0.546864	0.561404	0.591996	0.525246	0.394031	0.572081	0.678654	0.661989	0.80156	0.666737	0.563008	0.563665	0.560035	0.51143	0.555826	0.559311	0.651937	0.497742	0.496484	0.530309	0.349649	0.496914	0.535862	0.464598	0.5498	0.533293	0.707429	0.708773	0.52027	0.757576	0.527141	0.566637	0.493101	0.499687	0.488569	0.720532	0.420959	0.790558	0.424127	0.410426
SRR2533990	0.475503	0.349005	0.628878	0.577738	0.554066	0.542094	0.555074	0.612701	0.414227	0.321649	0.389246	0.320343	0.525538	0.588417	0.632509	0.421715	0.447654	0.562102	0.416149	0.300699	0.315143	0.284931	0.621796	0.287738	0.276599	0.406119	0.383339	0.355905	0.388855	0.496988	0.522418	0.403194	0.591674	0.62533	0.543945	0.543007	0.465255	0.33075	0.752702	0.421835	0.455858	0.344221	0.401982	0.35248	0.648759	0.556991	0.61341	0.605458	0.58973
SRR2533987	0.897384	0.689675	0.986171	0.844095	0.38989	0.865405	0.8678	0.858401	0.727073	0.603841	0.716215	0.729701	0.767437	0.79721	0.913418	0.837206	0.758691	0.971043	0.828602	0.540983	0.516681	0.701497	0.872685	0.609156	0.637187	0.815853	0.727175	0.686773	0.744871	0.715697	0.802169	0.787385	0.837968	0.900951	0.891474	0.92487	0.803841	0.70796	0.98417	0.732658	0.803821	0.684078	0.739828	0.690729	0.867916	0.771834	0.711551	0.823084	0.820361
SRR2534019	0.121075	0.543154	0.732421	0.653804	0.771379	0.661889	0.673172	0.724333	0.594701	0.594963	0.583545	0.405309	0.606986	0.715266	0.727132	0.285003	0.502366	0.172444	0.295249	0.572674	0.604676	0.466815	0.710472	0.56497	0.563189	0.287452	0.540373	0.549573	0.511622	0.65081	0.658062	0.501538	0.732287	0.712816	0.659857	0.301903	0.241859	0.478764	0.884787	0.6067	0.619355	0.545507	0.553267	0.543736	0.79485	0.69949	0.785964	0.729897	0.716221
ERR2790858	0.768599	0.524821	0.769291	0.570223	0.678939	0.650204	0.634613	0.557796	0.571817	0.618403	0.567349	0.654613	0.531783	0.393472	0.646871	0.740286	0.669855	0.848916	0.733775	0.646291	0.654498	0.604301	0.584456	0.609633	0.621722	0.716146	0.521282	0.523035	0.533382	0.350994	0.582993	0.562855	0.648926	0.618938	0.226434	0.768285	0.74512	0.578878	0.781955	0.567831	0.411556	0.525858	0.520229	0.521004	0.389267	0.281146	0.766354	0.643331	0.60755
ERR2790850	0.755618	0.512332	0.709906	0.522367	0.718866	0.619037	0.620362	0.617356	0.519902	0.571211	0.537989	0.62242	0.50997	0.427574	0.542444	0.710653	0.62667	0.830248	0.700873	0.591359	0.593773	0.589979	0.510699	0.586984	0.585333	0.683264	0.518063	0.510678	0.532834	0.376834	0.514841	0.53353	0.542227	0.531113	0.553821	0.73986	0.745353	0.54559	0.647649	0.517432	0.593714	0.51014	0.516006	0.50731	0.74527	0.460032	0.812755	0.571262	0.52066
ERR1684091	0.708837	0.497467	0.512834	0.537972	0.748775	0.586555	0.58516	0.621156	0.506779	0.592824	0.529983	0.60131	0.573933	0.563382	0.644548	0.691152	0.579877	0.785833	0.683866	0.622621	0.634412	0.562756	0.584729	0.589287	0.578525	0.663407	0.4723	0.497189	0.491302	0.547523	0.483024	0.492126	0.456529	0.610999	0.621348	0.717645	0.725059	0.526782	0.600871	0.547014	0.551453	0.505279	0.46546	0.502527	0.755908	0.566485	0.74104	0.438693	0.370417
ERR1683928	0.734824	0.494648	0.718379	0.546708	0.690294	0.608244	0.609661	0.592121	0.51745	0.546115	0.559977	0.592835	0.529337	0.395921	0.572184	0.681773	0.666031	0.80401	0.668419	0.562977	0.561023	0.563094	0.515461	0.558992	0.56009	0.652694	0.497359	0.496636	0.531609	0.354181	0.494913	0.538663	0.507248	0.552913	0.537024	0.710905	0.711901	0.519659	0.755787	0.524922	0.567869	0.492658	0.500035	0.487518	0.719029	0.425239	0.792689	0.485077	0.469418
ERR1684190	0.729537	0.561926	0.432985	0.651799	0.792292	0.638597	0.636845	0.661855	0.478808	0.637698	0.571547	0.628358	0.6798	0.656758	0.721827	0.710446	0.603738	0.813004	0.70699	0.65793	0.669688	0.600513	0.704442	0.636121	0.623764	0.691652	0.51474	0.55342	0.549689	0.650383	0.578208	0.567774	0.581608	0.707645	0.728173	0.736974	0.743655	0.560875	0.606869	0.592437	0.592847	0.569999	0.508897	0.568816	0.774492	0.671692	0.712296	0.677091	0.609899
ERR2790860	0.713671	0.49231	0.684199	0.581336	0.687714	0.577279	0.578556	0.576472	0.500663	0.537254	0.535088	0.575892	0.564868	0.533086	0.627587	0.663817	0.644843	0.787644	0.653588	0.559819	0.563006	0.547343	0.564155	0.548816	0.547729	0.635239	0.48044	0.494996	0.512847	0.496244	0.477625	0.524622	0.422646	0.600349	0.581665	0.687535	0.700695	0.501708	0.765529	0.522883	0.551258	0.490962	0.481473	0.49115	0.698705	0.505901	0.764364	0.156084	0.125632
ERR1684170	0.713681	0.484076	0.708599	0.562089	0.682508	0.596641	0.596096	0.598502	0.483313	0.535776	0.544372	0.587725	0.537629	0.382129	0.567852	0.678661	0.656475	0.79351	0.66535	0.546801	0.547318	0.554856	0.537968	0.551744	0.551636	0.648984	0.484256	0.476927	0.512726	0.359062	0.529901	0.526953	0.548562	0.563216	0.52451	0.705698	0.708292	0.512109	0.723904	0.510721	0.551896	0.476749	0.479595	0.473843	0.694898	0.421674	0.778622	0.541264	0.502445
ERR2790896	0.922593	0.735279	0.592298	0.710119	0.951269	0.816084	0.816205	0.843777	0.712623	0.789813	0.72872	0.798766	0.760873	0.810421	0.694312	0.890812	0.770181	0.997967	0.887816	0.821771	0.832739	0.766938	0.709158	0.789769	0.776259	0.871895	0.710811	0.728084	0.737604	0.807019	0.707254	0.730928	0.780736	0.702728	0.884224	0.916912	0.922514	0.736085	0.253564	0.692054	0.790322	0.736295	0.706148	0.73323	0.965163	0.824043	0.933008	0.842189	0.805201
ERR2790842	0.739693	0.495287	0.702547	0.512335	0.702188	0.606868	0.608036	0.593357	0.512198	0.556144	0.532919	0.603485	0.498943	0.408101	0.544242	0.69378	0.628151	0.815273	0.683165	0.576578	0.58004	0.572622	0.486051	0.569344	0.568774	0.665552	0.500907	0.494016	0.515594	0.34828	0.467302	0.51751	0.48452	0.521978	0.536421	0.721706	0.728807	0.530724	0.678678	0.512062	0.576645	0.492326	0.49879	0.490263	0.718287	0.439215	0.783525	0.513217	0.464693
ERR1684171	0.696771	0.544584	0.418884	0.596493	0.771549	0.608022	0.604584	0.621194	0.539948	0.638441	0.55843	0.626648	0.629446	0.610388	0.693567	0.700458	0.608058	0.761804	0.696034	0.668142	0.679174	0.579677	0.648726	0.629402	0.621162	0.67841	0.501045	0.541161	0.512426	0.608021	0.527304	0.527518	0.570787	0.659972	0.692899	0.714092	0.726462	0.55759	0.621481	0.585685	0.551333	0.555514	0.499264	0.553086	0.761303	0.625756	0.697495	0.628577	0.569654
SRR7636027	0.793854	0.648912	0.504537	0.751672	0.851621	0.678466	0.677388	0.733959	0.613712	0.698044	0.681321	0.685144	0.762951	0.716213	0.804249	0.758587	0.737879	0.847618	0.751827	0.730475	0.741657	0.653429	0.782447	0.691899	0.67905	0.737953	0.613545	0.646297	0.653539	0.734386	0.684899	0.640009	0.708827	0.790146	0.782201	0.766331	0.792479	0.623605	0.807657	0.696753	0.673154	0.651417	0.614338	0.649599	0.844416	0.724235	0.801892	0.725479	0.684288
SRR2533899	0.744274	0.51568	0.742383	0.593272	0.712891	0.62864	0.628574	0.626471	0.46966	0.566997	0.586018	0.614062	0.569053	0.410445	0.598667	0.704722	0.674468	0.82159	0.691487	0.571164	0.569617	0.583334	0.570348	0.581494	0.581809	0.675519	0.514145	0.511061	0.544515	0.384271	0.563547	0.55747	0.581355	0.595376	0.553108	0.733779	0.733514	0.538	0.759479	0.54728	0.584841	0.510596	0.51202	0.506904	0.694807	0.448724	0.814481	0.566297	0.535252
SRR2533898	0.741292	0.512308	0.738804	0.589924	0.710062	0.625183	0.625108	0.623362	0.46954	0.563619	0.582575	0.611405	0.565758	0.407339	0.5951	0.701273	0.673679	0.818146	0.68808	0.567968	0.566512	0.579894	0.566828	0.578258	0.578446	0.672113	0.510682	0.508405	0.541224	0.379997	0.56239	0.556217	0.579276	0.591784	0.549608	0.731123	0.730202	0.534568	0.756331	0.543835	0.5813	0.507185	0.508533	0.503459	0.691884	0.445634	0.811505	0.563181	0.532009
SRR2533895	0.711885	0.524046	0.736557	0.61464	0.665833	0.618584	0.618739	0.58616	0.398601	0.555665	0.561862	0.597464	0.600779	0.583526	0.666639	0.68777	0.62048	0.793869	0.67771	0.564671	0.567436	0.559735	0.606057	0.554985	0.567007	0.660646	0.507438	0.523026	0.535124	0.550066	0.483548	0.553111	0.451338	0.638248	0.648058	0.714827	0.706151	0.516048	0.758466	0.561448	0.574431	0.524126	0.508625	0.524126	0.669539	0.560662	0.753018	0.26801	0.23509
SRR2533900	0.719471	0.50036	0.666558	0.565469	0.696239	0.585922	0.586202	0.561443	0.473444	0.545279	0.498467	0.58723	0.564309	0.610264	0.611771	0.670915	0.57067	0.803803	0.667359	0.564438	0.570589	0.557199	0.56364	0.558911	0.556149	0.648473	0.492314	0.501919	0.503584	0.539477	0.408932	0.505893	0.128863	0.584454	0.644937	0.69239	0.716546	0.515206	0.740165	0.516604	0.576029	0.500834	0.490452	0.499821	0.722887	0.583951	0.772503	0.385795	0.336317
SRR2533906	0.705441	0.50086	0.67779	0.591142	0.687825	0.586172	0.58703	0.562537	0.470825	0.536509	0.526656	0.576491	0.579602	0.608665	0.628305	0.658191	0.592442	0.789735	0.654147	0.554591	0.560818	0.548892	0.57899	0.551676	0.549611	0.636889	0.493256	0.503171	0.515785	0.548799	0.427192	0.517878	0.219969	0.602618	0.639996	0.691299	0.702748	0.501772	0.748829	0.533737	0.573528	0.50118	0.491261	0.498958	0.71401	0.582359	0.766421	0.273446	0.239372
SRR2533907	0.709379	0.516991	0.695125	0.635042	0.67457	0.583178	0.585604	0.566586	0.49422	0.526946	0.566002	0.566512	0.620243	0.605363	0.664702	0.656474	0.654929	0.77833	0.651105	0.545282	0.546175	0.542611	0.618984	0.537501	0.536935	0.638394	0.508308	0.521938	0.556916	0.569931	0.509903	0.552435	0.450381	0.642021	0.655683	0.679364	0.691001	0.492645	0.780459	0.553654	0.578863	0.516334	0.514408	0.515277	0.710628	0.577766	0.77419	0.106694	0.165786
SRR2534013	0.836981	0.638596	0.844234	0.760135	0.794148	0.724806	0.724357	0.704469	0.502958	0.652121	0.693543	0.706062	0.744448	0.719972	0.789891	0.796541	0.762617	0.916482	0.784221	0.651135	0.651141	0.672501	0.742069	0.666879	0.668426	0.769781	0.628722	0.640764	0.668117	0.684734	0.632476	0.687964	0.567808	0.767542	0.787783	0.828682	0.825557	0.627679	0.886443	0.67501	0.704851	0.638196	0.630512	0.636717	0.801676	0.70343	0.904745	0.588466	0.573493
SRR7636246	0.644208	0.439474	0.70139	0.561365	0.329027	0.597287	0.569653	0.561611	0.501446	0.456051	0.470073	0.491936	0.486665	0.506784	0.681089	0.595154	0.499839	0.724544	0.582214	0.480033	0.487832	0.438506	0.60658	0.430981	0.4397	0.561588	0.45107	0.444655	0.46066	0.44546	0.517529	0.51599	0.584678	0.646527	0.605457	0.679539	0.557694	0.457724	0.745986	0.503928	0.475399	0.441746	0.469201	0.44547	0.619826	0.496763	0.464434	0.577073	0.551355
SRR7635480	0.706983	0.535108	0.756583	0.680798	0.337143	0.640792	0.642537	0.714685	0.554341	0.475115	0.539524	0.546348	0.618862	0.64778	0.778867	0.65413	0.546636	0.783814	0.649083	0.500999	0.512674	0.508693	0.736384	0.460857	0.466005	0.633366	0.543612	0.526906	0.558663	0.582637	0.644318	0.595245	0.702124	0.760017	0.728627	0.743674	0.6234	0.526267	0.801179	0.591399	0.616947	0.533098	0.551351	0.539462	0.706397	0.634581	0.47352	0.713675	0.692477
SRR7635802	0.629495	0.43226	0.685225	0.549373	0.380465	0.592687	0.593231	0.596812	0.500106	0.464529	0.461503	0.482164	0.476713	0.508983	0.670111	0.582459	0.495614	0.708739	0.56943	0.493634	0.501689	0.428191	0.594207	0.437322	0.445723	0.548767	0.445369	0.43944	0.454958	0.442377	0.510136	0.504372	0.554524	0.635119	0.608214	0.666858	0.545326	0.452204	0.744458	0.500841	0.500432	0.436652	0.465791	0.438565	0.629903	0.499387	0.465526	0.541344	0.521088
SRR7635493	0.676091	0.482911	0.728368	0.556418	0.509778	0.620792	0.622933	0.609309	0.503198	0.510444	0.512913	0.542573	0.497055	0.534451	0.665705	0.63668	0.540504	0.746249	0.625643	0.533992	0.540876	0.501918	0.589085	0.497281	0.509155	0.60624	0.472618	0.48753	0.490272	0.464728	0.499909	0.526706	0.500341	0.63206	0.6278	0.683726	0.603322	0.470487	0.74954	0.525076	0.548497	0.484301	0.491431	0.484567	0.637054	0.506561	0.582107	0.316401	0.300584
SRR2533842	0.695065	0.476896	0.68152	0.563323	0.660836	0.57446	0.576596	0.556129	0.484518	0.519966	0.521801	0.562245	0.54813	0.523606	0.61198	0.65003	0.625144	0.76665	0.640175	0.543025	0.546168	0.522929	0.548474	0.521742	0.526841	0.62436	0.462393	0.480579	0.496565	0.486067	0.461472	0.505881	0.424045	0.584707	0.57789	0.673305	0.679824	0.486572	0.753476	0.505899	0.528952	0.477078	0.466374	0.476016	0.682203	0.493892	0.744505	0.151379	0.13176
SRR2533874	0.68619	0.458989	0.653598	0.546696	0.675985	0.569091	0.57007	0.541749	0.473654	0.5217	0.487148	0.558927	0.538895	0.534049	0.600821	0.648885	0.57094	0.764463	0.642339	0.543	0.554536	0.518132	0.5452	0.528265	0.521607	0.625019	0.437993	0.462133	0.465338	0.494915	0.381526	0.471635	0.347117	0.573905	0.585431	0.675812	0.680944	0.482241	0.720823	0.478562	0.513306	0.461683	0.436563	0.458839	0.694151	0.527968	0.717928	0.245396	0.2132
SRR2533881	0.353867	0.589479	0.659654	0.682763	0.790872	0.606094	0.620858	0.716432	0.573797	0.619442	0.607749	0.384931	0.650846	0.716945	0.737192	0.254095	0.558206	0.334898	0.257387	0.602149	0.62952	0.469569	0.726469	0.576771	0.567861	0.255029	0.563748	0.593795	0.572053	0.695111	0.674887	0.531105	0.713732	0.71839	0.660649	0.0628246	0.291855	0.488137	0.88843	0.643214	0.626998	0.584732	0.561284	0.585541	0.804759	0.70181	0.818025	0.710707	0.707796
SRR2533989	0.528613	0.30778	0.646521	0.534684	0.459573	0.554105	0.558897	0.586496	0.367199	0.234663	0.340798	0.324083	0.491068	0.559721	0.584448	0.461681	0.46745	0.617656	0.461451	0.237525	0.258006	0.288702	0.55931	0.200529	0.197968	0.447696	0.363812	0.309036	0.354651	0.456552	0.454256	0.381882	0.534166	0.571935	0.559975	0.588339	0.502044	0.282669	0.710861	0.364454	0.478469	0.302282	0.376009	0.310079	0.645593	0.535816	0.605933	0.562454	0.543357
SRR2534021	0.282435	0.423697	0.695137	0.489467	0.67611	0.606104	0.618012	0.641499	0.513312	0.505594	0.474319	0.36797	0.445661	0.524269	0.599607	0.40513	0.375732	0.378816	0.400306	0.49336	0.524006	0.40953	0.547145	0.482406	0.485058	0.379219	0.428368	0.424751	0.391152	0.448163	0.53037	0.414172	0.619833	0.572866	0.491628	0.459039	0.375804	0.420376	0.770466	0.491121	0.525525	0.424543	0.438679	0.421459	0.711358	0.509179	0.713654	0.637854	0.591977
SRR2534010	0.547314	0.431567	0.540245	0.370123	0.695339	0.58525	0.592109	0.627271	0.480038	0.533796	0.413435	0.468969	0.38515	0.597726	0.493009	0.570122	0.296705	0.645003	0.572812	0.5256	0.556227	0.430138	0.469308	0.508387	0.509548	0.553625	0.405179	0.42993	0.383773	0.52389	0.418384	0.361695	0.584651	0.476441	0.575886	0.622665	0.572951	0.438863	0.590622	0.411954	0.502201	0.43799	0.408524	0.437381	0.714309	0.600612	0.682129	0.666801	0.605744
SRR2534002	0.496977	0.379456	0.702152	0.610869	0.502323	0.599484	0.610816	0.655004	0.455	0.237618	0.419257	0.339407	0.559321	0.614471	0.660837	0.415677	0.458288	0.571994	0.40364	0.20258	0.202392	0.34342	0.648464	0.270245	0.275531	0.402603	0.437659	0.380477	0.437392	0.54025	0.552111	0.45798	0.615033	0.654968	0.614787	0.548182	0.468703	0.371794	0.782602	0.442204	0.542759	0.377666	0.455781	0.383132	0.708895	0.600746	0.670072	0.616369	0.613929
ERR2790885	0.719441	0.474268	0.69517	0.52803	0.686109	0.587073	0.588568	0.578667	0.506091	0.54015	0.526673	0.590801	0.510931	0.381587	0.555562	0.673723	0.64235	0.796581	0.666802	0.559588	0.563425	0.557215	0.500041	0.554951	0.555691	0.64914	0.479473	0.470458	0.498729	0.329437	0.485407	0.515846	0.498808	0.534585	0.515991	0.701742	0.711924	0.512956	0.718779	0.507019	0.551124	0.469714	0.477385	0.467432	0.697508	0.415126	0.763043	0.497146	0.463622
D012GQ	0.489631	0.0797126	0.586727	0.430158	0.547133	0.503497	0.506218	0.518771	0.334439	0.28886	0.199214	0.376279	0.379339	0.431822	0.484157	0.477514	0.44654	0.575199	0.472276	0.346108	0.362435	0.308232	0.457846	0.293167	0.289082	0.455489	0.180618	0.0931714	0.147796	0.340461	0.332697	0.265984	0.487073	0.470491	0.469295	0.55512	0.494632	0.257832	0.649465	0.176201	0.286015	0.080901	0.192466	0.0789296	0.571487	0.413986	0.594028	0.515639	0.484109
D044YD	0.673218	0.414088	0.689631	0.498629	0.65381	0.58996	0.592824	0.560778	0.473744	0.490839	0.48145	0.547309	0.478533	0.357775	0.517533	0.634496	0.609362	0.749496	0.628311	0.508006	0.512134	0.510164	0.470342	0.502965	0.5036	0.613172	0.422093	0.413951	0.44775	0.290915	0.473102	0.47127	0.524258	0.504596	0.480454	0.669293	0.662833	0.465061	0.713556	0.446307	0.491595	0.410705	0.424019	0.406872	0.679857	0.387158	0.738494	0.505547	0.484905
D040GQ	0.522974	0.204684	0.585221	0.418706	0.588996	0.515834	0.518512	0.523834	0.352926	0.388095	0.285231	0.417982	0.41921	0.439906	0.482689	0.52812	0.480338	0.617764	0.526012	0.41996	0.436088	0.337802	0.455133	0.350905	0.346443	0.510768	0.0854587	0.202802	0.191596	0.368353	0.363146	0.239704	0.503221	0.463795	0.484198	0.563914	0.525184	0.292735	0.650217	0.311095	0.211743	0.202476	0.0936954	0.195563	0.571887	0.425555	0.596941	0.52695	0.500863
D057GQ	0.506304	0.080266	0.614598	0.454177	0.518106	0.53379	0.536772	0.531874	0.361417	0.267058	0.201063	0.368477	0.396672	0.445315	0.498389	0.462337	0.44441	0.591513	0.459401	0.311806	0.322246	0.306585	0.471915	0.271329	0.269801	0.444681	0.233639	0.0824926	0.207042	0.356828	0.368902	0.309661	0.497809	0.487208	0.493762	0.572461	0.493735	0.28101	0.658059	0.164169	0.343887	0.0730684	0.248228	0.0809377	0.596195	0.425932	0.59207	0.520547	0.50941
H013YD	0.714551	0.472431	0.70645	0.533443	0.673933	0.598402	0.601928	0.580562	0.500701	0.527296	0.540534	0.575478	0.513785	0.382329	0.554481	0.664007	0.647677	0.783841	0.653314	0.542474	0.541565	0.544285	0.502831	0.538672	0.541058	0.637388	0.476363	0.472753	0.507874	0.336331	0.486758	0.516368	0.481015	0.538715	0.517067	0.695867	0.69419	0.499961	0.743036	0.503973	0.546334	0.469212	0.479009	0.46504	0.706334	0.409576	0.774363	0.448159	0.437506
H031YD	0.506403	0.0516937	0.60259	0.430419	0.53888	0.524313	0.526277	0.529861	0.351095	0.306572	0.195893	0.379889	0.382917	0.428839	0.484106	0.480927	0.449659	0.596003	0.480081	0.342205	0.357167	0.312104	0.458364	0.288633	0.286983	0.46607	0.169481	0.0496634	0.176478	0.345178	0.358077	0.274912	0.497317	0.471901	0.49072	0.573089	0.502032	0.283488	0.64992	0.162346	0.281179	0.0479518	0.182868	0.0390956	0.582304	0.411274	0.589223	0.523589	0.498392
H041YD	0.49489	0.0424881	0.604557	0.428557	0.541021	0.523482	0.526163	0.525663	0.354295	0.298825	0.190601	0.374731	0.381454	0.43811	0.483678	0.474482	0.434771	0.586368	0.474703	0.334714	0.350433	0.308822	0.455151	0.285113	0.285563	0.457537	0.185191	0.0521711	0.166979	0.343029	0.352671	0.276152	0.490626	0.468892	0.489865	0.568223	0.498228	0.27108	0.65255	0.16516	0.302585	0.0472253	0.202311	0.0446253	0.591009	0.419669	0.591863	0.517847	0.495064
H049YD	0.509078	0.0412211	0.610337	0.425719	0.536774	0.529811	0.532503	0.519424	0.357732	0.292414	0.198491	0.380292	0.379946	0.447724	0.493768	0.47811	0.437534	0.598691	0.477185	0.334841	0.348477	0.314141	0.45106	0.286824	0.283314	0.461807	0.18086	0.0620988	0.184657	0.339225	0.339669	0.285592	0.483133	0.4665	0.50064	0.577308	0.501398	0.277783	0.660135	0.166872	0.295677	0.0477055	0.201539	0.0548694	0.590631	0.426872	0.591424	0.50686	0.483587
H043YD	0.49099	0.0685311	0.603203	0.430284	0.548943	0.519024	0.520835	0.522233	0.357001	0.309474	0.184353	0.37359	0.38174	0.446264	0.493008	0.478884	0.42241	0.586175	0.476275	0.346192	0.363951	0.297934	0.462948	0.287086	0.282147	0.459676	0.176479	0.0793108	0.127233	0.337019	0.349613	0.268372	0.488389	0.47543	0.487747	0.566746	0.496215	0.268214	0.653367	0.180105	0.291277	0.0734514	0.190712	0.0735721	0.592606	0.430464	0.584772	0.523315	0.495454
H072GQ	0.645527	0.358159	0.683963	0.481793	0.636867	0.586986	0.590142	0.56833	0.452956	0.461495	0.427643	0.519695	0.45709	0.323794	0.503603	0.612875	0.585838	0.724598	0.607361	0.48183	0.485256	0.479939	0.463409	0.472617	0.473317	0.589299	0.36981	0.354228	0.389958	0.251454	0.472689	0.435597	0.532003	0.492493	0.459714	0.645578	0.636501	0.43354	0.692399	0.394071	0.440995	0.355424	0.371409	0.354391	0.652211	0.349378	0.701954	0.526877	0.492756
ERR1550990	0.732732	0.529282	0.722684	0.659547	0.696113	0.606984	0.610333	0.588881	0.515757	0.552062	0.576226	0.588465	0.646398	0.614828	0.691337	0.680664	0.685105	0.802579	0.674155	0.571666	0.573602	0.564901	0.6444	0.559094	0.562218	0.662259	0.521449	0.531634	0.565331	0.579948	0.540209	0.580073	0.482212	0.66798	0.681952	0.702263	0.715068	0.515977	0.805131	0.566152	0.588899	0.529089	0.524583	0.527626	0.718713	0.586076	0.784576	0.0630272	0.125189
SRR7636237	0.532068	0.298639	0.645247	0.48682	0.470814	0.52759	0.530151	0.560039	0.378913	0.33837	0.316084	0.386952	0.433541	0.456662	0.576552	0.507063	0.417913	0.623633	0.5045	0.378186	0.389307	0.313362	0.529954	0.308	0.309806	0.485285	0.309555	0.30004	0.301692	0.356572	0.435405	0.370691	0.538641	0.561689	0.500383	0.606345	0.488336	0.315129	0.651228	0.370215	0.412465	0.298417	0.325187	0.303646	0.58814	0.442534	0.519676	0.551532	0.509854
SRR7635582	0.581349	0.334369	0.691443	0.570904	0.418181	0.579087	0.58324	0.600408	0.376379	0.288891	0.351118	0.405538	0.501972	0.545837	0.641917	0.532282	0.498791	0.664026	0.525998	0.37315	0.386186	0.340435	0.604109	0.291945	0.292144	0.510909	0.364515	0.337337	0.379461	0.419167	0.426352	0.404311	0.576068	0.625166	0.579536	0.621548	0.469831	0.318456	0.721972	0.395929	0.464877	0.330612	0.383561	0.338048	0.603358	0.513595	0.524917	0.576344	0.57495
SRR2533833	0.571547	0.414019	0.661864	0.234526	0.685571	0.594838	0.60408	0.610212	0.516802	0.543176	0.434132	0.486117	0.256217	0.503947	0.341851	0.570934	0.42019	0.639433	0.56125	0.527982	0.562267	0.460913	0.295853	0.525825	0.528997	0.54078	0.398332	0.417753	0.399803	0.431255	0.380077	0.274333	0.516164	0.30598	0.509377	0.596711	0.57347	0.465131	0.695024	0.438606	0.477653	0.41729	0.388151	0.400963	0.722707	0.486122	0.750429	0.601471	0.559522
SRR2533831	0.697197	0.47993	0.653321	0.558765	0.682087	0.581853	0.582644	0.570724	0.443925	0.522626	0.496537	0.564402	0.567853	0.59574	0.619385	0.664171	0.555972	0.784858	0.656707	0.545022	0.5564	0.525512	0.575365	0.531243	0.522635	0.639141	0.462478	0.479119	0.485383	0.535609	0.382919	0.485816	0.0845378	0.591365	0.625889	0.695348	0.696449	0.486834	0.71549	0.499923	0.547432	0.480487	0.459243	0.481118	0.721762	0.57946	0.73714	0.435513	0.389821
SRR2533834	0.695109	0.485474	0.65664	0.576014	0.680809	0.578209	0.577838	0.57033	0.457901	0.529176	0.511637	0.564881	0.56928	0.571067	0.624573	0.654462	0.58159	0.776705	0.64695	0.549603	0.560441	0.528781	0.576643	0.539434	0.532634	0.629925	0.464682	0.484759	0.495589	0.537815	0.399461	0.502045	0.214414	0.596945	0.622081	0.687521	0.693233	0.490372	0.726409	0.51362	0.543583	0.486092	0.461268	0.486047	0.707956	0.562487	0.72771	0.316415	0.273259
SRR2533847	0.67662	0.456849	0.655833	0.553862	0.663535	0.575337	0.577254	0.553905	0.434404	0.502391	0.481291	0.550047	0.546283	0.57678	0.596397	0.644574	0.55847	0.761239	0.636009	0.524451	0.533527	0.507408	0.550117	0.51438	0.506741	0.620541	0.442697	0.457263	0.466901	0.514247	0.368947	0.46861	0.154653	0.571036	0.602939	0.677467	0.675844	0.469807	0.720688	0.481117	0.526576	0.456818	0.440656	0.456951	0.699373	0.552508	0.728857	0.361437	0.321663
SRR2533841	0.71711	0.497147	0.670996	0.570657	0.687917	0.593549	0.593963	0.570053	0.469123	0.537249	0.504164	0.583684	0.570317	0.6069	0.617682	0.67326	0.565047	0.801135	0.668861	0.557721	0.56588	0.549337	0.57229	0.549874	0.545048	0.652203	0.485055	0.497135	0.501034	0.545669	0.399238	0.506951	0.0119784	0.59068	0.649381	0.704256	0.715029	0.511605	0.731215	0.510332	0.569529	0.497966	0.482948	0.497693	0.729229	0.586255	0.746763	0.471122	0.426603
SRR2533904	0.693729	0.501492	0.689541	0.622486	0.661899	0.578751	0.582306	0.55776	0.479086	0.510524	0.551878	0.552517	0.607583	0.595911	0.651693	0.642639	0.646419	0.762835	0.637603	0.529361	0.53035	0.526831	0.606655	0.520627	0.519637	0.625694	0.493499	0.506125	0.541703	0.556675	0.50038	0.539263	0.451939	0.630656	0.643596	0.666713	0.675476	0.47658	0.773192	0.537765	0.563574	0.500492	0.499196	0.49954	0.701404	0.567686	0.762636	0.0997349	0.163593
SRR2533925	0.501127	0.328457	0.650551	0.539481	0.451958	0.541244	0.552259	0.600998	0.40563	0.213494	0.363978	0.321844	0.488107	0.570347	0.590485	0.434918	0.464412	0.58883	0.430219	0.172641	0.182053	0.27276	0.579377	0.216375	0.222383	0.427923	0.37661	0.330361	0.36081	0.479418	0.493646	0.390211	0.554907	0.582073	0.541849	0.557717	0.478858	0.298916	0.740909	0.390663	0.487147	0.322022	0.387805	0.331297	0.661039	0.54675	0.629031	0.564329	0.562821
SRR2533942	0.5609	0.3236	0.688826	0.590243	0.442385	0.57929	0.582731	0.610479	0.336003	0.174154	0.366142	0.387019	0.542403	0.577112	0.628645	0.493	0.515168	0.643244	0.482859	0.180209	0.172009	0.328951	0.605333	0.204644	0.210016	0.481907	0.384362	0.325419	0.38541	0.488533	0.486533	0.429459	0.567925	0.620969	0.599565	0.620241	0.53965	0.314027	0.739575	0.378799	0.496202	0.319495	0.399642	0.328063	0.654044	0.55504	0.639365	0.573987	0.56382
SRR2534028	0.50162	0.290918	0.658672	0.529951	0.459801	0.553494	0.558756	0.57269	0.390172	0.164694	0.334102	0.355662	0.4874	0.562866	0.587438	0.463166	0.451215	0.601388	0.461689	0.184213	0.183717	0.288477	0.562762	0.196325	0.202364	0.458362	0.334763	0.296289	0.337849	0.449012	0.44294	0.373965	0.536024	0.570963	0.549705	0.589569	0.501447	0.290885	0.705795	0.361371	0.455121	0.288154	0.357214	0.298874	0.65372	0.54471	0.606583	0.556219	0.543932
SRR2534030	0.491621	0.280869	0.643653	0.513978	0.483587	0.545163	0.554954	0.564596	0.378709	0.167582	0.321483	0.349057	0.471012	0.563454	0.569485	0.448128	0.433876	0.590406	0.444579	0.187378	0.192019	0.285295	0.553383	0.200209	0.203222	0.438566	0.335003	0.287096	0.323074	0.448157	0.444455	0.355728	0.526076	0.55992	0.545914	0.582141	0.495091	0.289468	0.703055	0.342069	0.457172	0.278012	0.351592	0.285806	0.655234	0.549321	0.610019	0.566888	0.550815
SRR2533982	0.522366	0.258712	0.657101	0.540943	0.478466	0.557746	0.561929	0.569372	0.360472	0.183347	0.301476	0.343717	0.497071	0.555772	0.592502	0.471473	0.466606	0.61307	0.469003	0.243379	0.258521	0.277736	0.566302	0.175055	0.168484	0.451584	0.321487	0.269008	0.321087	0.441826	0.405839	0.360147	0.523837	0.579936	0.554374	0.59693	0.501276	0.263602	0.70672	0.322616	0.446827	0.256279	0.33765	0.265082	0.645037	0.534758	0.601878	0.553939	0.548632
SRR2534029	0.486392	0.289144	0.66352	0.538144	0.45726	0.558058	0.56055	0.567054	0.370297	0.169003	0.328095	0.35575	0.4982	0.548146	0.591607	0.459761	0.442479	0.597873	0.457863	0.207822	0.208313	0.29094	0.565898	0.183094	0.195041	0.455403	0.328223	0.290363	0.322843	0.442963	0.44306	0.38145	0.542499	0.579012	0.550317	0.592613	0.491551	0.287506	0.693231	0.359785	0.441117	0.281276	0.346096	0.293408	0.632408	0.532668	0.597396	0.55703	0.534126
SRR2534020	0.165008	0.441404	0.689101	0.603247	0.698898	0.606822	0.617929	0.667724	0.502714	0.479473	0.469398	0.326291	0.5629	0.671474	0.673354	0.309732	0.384896	0.251183	0.307858	0.472414	0.502542	0.378012	0.662958	0.457577	0.455763	0.287723	0.463935	0.440293	0.424494	0.578713	0.588201	0.428642	0.654086	0.663582	0.602113	0.396424	0.293761	0.416672	0.814939	0.502746	0.55876	0.441159	0.472822	0.438606	0.747842	0.657595	0.709848	0.68333	0.657507
SRR2534007	0.425106	0.433047	0.685181	0.528002	0.570255	0.591815	0.602338	0.633386	0.499821	0.453515	0.449444	0.300399	0.472445	0.615726	0.650636	0.365157	0.228399	0.521521	0.368543	0.439087	0.471254	0.356444	0.602838	0.413104	0.412885	0.345213	0.455349	0.434973	0.43132	0.516959	0.507046	0.44209	0.567282	0.618467	0.610382	0.481429	0.381615	0.417563	0.761065	0.498475	0.560589	0.434225	0.467181	0.442271	0.705659	0.602371	0.609142	0.623274	0.581185
SRR2534039	0.0898984	0.481674	0.701643	0.644661	0.70314	0.621443	0.632389	0.684276	0.549512	0.50683	0.523587	0.349229	0.588108	0.689104	0.718015	0.276121	0.46208	0.166979	0.275962	0.48884	0.520876	0.389428	0.706024	0.478056	0.475733	0.258813	0.503933	0.484912	0.476922	0.620912	0.647262	0.480577	0.717321	0.703135	0.637279	0.368773	0.254853	0.434022	0.867245	0.550646	0.568772	0.480207	0.519188	0.477658	0.771889	0.685452	0.748421	0.713636	0.70453
SRR2534057	0.646249	0.407899	0.716123	0.493012	0.549964	0.598361	0.597443	0.576277	0.462894	0.486706	0.453608	0.530315	0.411135	0.417586	0.584037	0.624128	0.536584	0.725932	0.613067	0.501165	0.504613	0.483209	0.499074	0.483832	0.491361	0.593548	0.415576	0.403851	0.420947	0.331163	0.450736	0.478547	0.449051	0.554083	0.52179	0.675797	0.590471	0.457593	0.694647	0.442462	0.481073	0.406314	0.424132	0.402664	0.573833	0.375774	0.624165	0.385985	0.345962
SRR2534051	0.122286	0.425076	0.676518	0.59398	0.668299	0.596327	0.609984	0.654013	0.497284	0.455214	0.462684	0.306921	0.542893	0.659856	0.666532	0.286478	0.397099	0.254484	0.285089	0.436833	0.46982	0.339823	0.656671	0.426788	0.421915	0.266997	0.450074	0.42811	0.418961	0.57497	0.588947	0.423501	0.663113	0.651856	0.586412	0.378063	0.253546	0.388565	0.815739	0.501332	0.534786	0.423574	0.46372	0.426349	0.736642	0.650051	0.704299	0.67718	0.656504
ERR2790867	0.948216	0.724732	0.75598	0.684984	0.926998	0.822308	0.821169	0.838284	0.713076	0.772313	0.724524	0.817503	0.737175	0.785479	0.657714	0.914552	0.778056	1.02336	0.912321	0.800626	0.811271	0.782478	0.672265	0.781892	0.773368	0.895853	0.719492	0.720203	0.74115	0.782864	0.695117	0.740589	0.765354	0.664755	0.883228	0.939937	0.946949	0.741603	0.168737	0.674366	0.797477	0.726014	0.716323	0.72411	0.96353	0.807252	0.991331	0.821912	0.786685
SRR2534000	0.594237	0.430992	0.606275	0.319325	0.661298	0.578405	0.580547	0.633878	0.497315	0.53489	0.425787	0.523821	0.311824	0.546508	0.441224	0.621093	0.307368	0.692509	0.61791	0.533461	0.553625	0.47197	0.405071	0.508228	0.507456	0.594875	0.434932	0.43172	0.387123	0.481399	0.392681	0.395991	0.583186	0.422838	0.561636	0.669538	0.625778	0.459585	0.599614	0.372141	0.517446	0.435072	0.436739	0.430185	0.714683	0.547728	0.694802	0.663157	0.591355
H048YD	0.530828	0.168103	0.617006	0.466724	0.569306	0.547087	0.546487	0.560358	0.376262	0.368862	0.262496	0.420006	0.419793	0.348851	0.532071	0.51927	0.460264	0.621631	0.517176	0.396092	0.411295	0.346774	0.496743	0.346555	0.342518	0.497539	0.215744	0.157189	0.1896	0.356985	0.406587	0.328365	0.52043	0.520528	0.503869	0.597402	0.541762	0.32562	0.661877	0.248685	0.282989	0.169555	0.223954	0.170307	0.608197	0.384751	0.57866	0.550179	0.499729
D042YD	0.661736	0.489453	0.727213	0.632021	0.553075	0.571528	0.544977	0.577194	0.531782	0.552181	0.489247	0.553844	0.556625	0.519992	0.720538	0.650826	0.572253	0.742274	0.646554	0.585814	0.597511	0.502786	0.679965	0.529717	0.52843	0.630972	0.469279	0.481305	0.469299	0.472803	0.582538	0.532193	0.639997	0.701263	0.551182	0.711426	0.614537	0.491895	0.789371	0.530728	0.349242	0.493061	0.475986	0.489257	0.526303	0.418012	0.597535	0.677466	0.660845
H051GQ	0.600377	0.27134	0.626543	0.424951	0.606735	0.54445	0.546622	0.551395	0.392302	0.418471	0.368383	0.474578	0.407695	0.301849	0.468683	0.576407	0.553685	0.681311	0.57339	0.444311	0.453656	0.424409	0.432009	0.413336	0.412737	0.557454	0.253295	0.264453	0.307547	0.239183	0.397583	0.345908	0.512219	0.457149	0.420179	0.61073	0.589169	0.374784	0.652521	0.343887	0.32108	0.261275	0.251082	0.252426	0.617322	0.329581	0.673975	0.523394	0.48256
H052GQ	0.65089	0.379158	0.688008	0.495273	0.637039	0.592137	0.595471	0.579427	0.456212	0.4609	0.444371	0.518955	0.470228	0.348184	0.508546	0.610343	0.595438	0.726129	0.605752	0.477106	0.478934	0.47918	0.478429	0.471377	0.471981	0.588769	0.395591	0.376859	0.415098	0.285746	0.485722	0.439592	0.544336	0.508069	0.465855	0.647701	0.635081	0.435949	0.703449	0.407871	0.465685	0.372378	0.394199	0.369407	0.667365	0.373265	0.726408	0.529978	0.514041
H066GQ	0.533331	0.196411	0.590596	0.413044	0.600062	0.528892	0.529867	0.526132	0.358768	0.384687	0.29023	0.415525	0.405401	0.407219	0.482839	0.525928	0.476681	0.626361	0.51963	0.418795	0.435414	0.341622	0.446208	0.355351	0.347528	0.5001	0.108502	0.189671	0.170891	0.363704	0.359155	0.253155	0.489569	0.456164	0.488544	0.559916	0.538131	0.291336	0.649424	0.308807	0.204376	0.191983	0.105997	0.191807	0.589067	0.403491	0.597155	0.515794	0.470423
H008YD	0.709628	0.50849	0.696803	0.618794	0.674875	0.583902	0.587346	0.566509	0.497809	0.530969	0.560573	0.572907	0.601621	0.587288	0.646739	0.658399	0.655127	0.778147	0.6481	0.547965	0.548273	0.541869	0.601041	0.539627	0.542455	0.633013	0.500864	0.513701	0.535143	0.549281	0.507654	0.546183	0.456411	0.625661	0.64087	0.686494	0.690882	0.496846	0.78282	0.546612	0.568625	0.509062	0.507194	0.507541	0.709652	0.557823	0.766407	0.0585139	0.118252
H031GQ	0.513569	0.234616	0.590843	0.460387	0.623408	0.523637	0.522938	0.538193	0.358368	0.40805	0.321279	0.435783	0.458695	0.454265	0.529063	0.546725	0.500119	0.599289	0.544904	0.441267	0.457462	0.358364	0.490749	0.382864	0.370539	0.530742	0.136808	0.230619	0.2139	0.420591	0.382008	0.260649	0.517419	0.499988	0.526108	0.577591	0.553321	0.30363	0.671189	0.350827	0.228318	0.235139	0.140233	0.229913	0.607561	0.451869	0.615223	0.538663	0.503815
H030GQ	0.553046	0.25139	0.611357	0.43335	0.637962	0.541797	0.541744	0.561512	0.394375	0.435113	0.350765	0.462119	0.426076	0.322434	0.495981	0.569956	0.529443	0.642743	0.566212	0.464745	0.479113	0.39743	0.454528	0.411612	0.400248	0.547893	0.201162	0.245182	0.239905	0.331939	0.401947	0.294725	0.529015	0.478778	0.43738	0.600286	0.58074	0.352307	0.668876	0.3622	0.248858	0.254385	0.196697	0.242149	0.634064	0.334348	0.642689	0.550183	0.499534
H058GQ	0.665201	0.400735	0.690868	0.512536	0.647234	0.594887	0.598271	0.582727	0.464096	0.475475	0.461698	0.533249	0.487741	0.350949	0.517155	0.625027	0.614271	0.739494	0.620055	0.49412	0.49558	0.497218	0.489356	0.486087	0.487457	0.605086	0.414861	0.394948	0.435509	0.298569	0.495903	0.46004	0.553199	0.515897	0.470015	0.664326	0.64948	0.455799	0.710469	0.425354	0.479247	0.392035	0.411537	0.389145	0.677773	0.382754	0.737026	0.536186	0.518639
ERR1550577	0.723717	0.48829	0.714379	0.561663	0.670607	0.604846	0.607224	0.596763	0.514974	0.53848	0.549597	0.592898	0.535602	0.385431	0.567073	0.675253	0.667897	0.794675	0.668609	0.558187	0.561763	0.556308	0.538672	0.549641	0.553099	0.653749	0.493198	0.485008	0.518344	0.353904	0.540083	0.52641	0.568178	0.563373	0.524115	0.70659	0.708731	0.519686	0.744476	0.518056	0.555998	0.480875	0.491655	0.478777	0.706902	0.417555	0.760132	0.533421	0.520888
ERR1550781	0.732249	0.45563	0.711333	0.555165	0.683155	0.602234	0.603964	0.614451	0.509121	0.53979	0.528299	0.58935	0.510498	0.268482	0.564406	0.680922	0.673937	0.800252	0.669755	0.562413	0.561345	0.557202	0.531757	0.549193	0.551829	0.654746	0.468707	0.434823	0.484356	0.326939	0.545225	0.526585	0.566785	0.561348	0.531557	0.710614	0.710121	0.52184	0.750363	0.484725	0.498595	0.447395	0.463651	0.446278	0.692752	0.314742	0.756965	0.55088	0.510041
ERR1550778	0.739439	0.48987	0.709717	0.562511	0.659044	0.623329	0.610776	0.627308	0.541385	0.588684	0.538781	0.610563	0.507386	0.137507	0.635919	0.703556	0.654856	0.81088	0.693786	0.623229	0.629527	0.555894	0.584845	0.570059	0.5745	0.67693	0.481568	0.474739	0.485566	0.332622	0.573003	0.539331	0.649636	0.61847	0.454676	0.729562	0.700566	0.544278	0.744875	0.527138	0.368822	0.487849	0.475488	0.483133	0.61286	0.214401	0.700437	0.644415	0.608886
ERR1550120	0.781978	0.594252	0.660422	0.687038	0.81933	0.689249	0.691513	0.688814	0.607852	0.68103	0.635257	0.669638	0.675224	0.445819	0.750477	0.743184	0.734106	0.83962	0.733801	0.710568	0.719779	0.633294	0.692958	0.66566	0.66619	0.719456	0.549813	0.585329	0.568827	0.577692	0.610109	0.607273	0.656497	0.722059	0.672738	0.755718	0.768262	0.607177	0.856659	0.646768	0.551734	0.598658	0.549087	0.597794	0.781813	0.54475	0.731203	0.655216	0.604655
ERR1550598	0.748674	0.491646	0.72464	0.581004	0.696642	0.616395	0.617235	0.632288	0.52316	0.554	0.552492	0.60066	0.561279	0.34073	0.591595	0.695139	0.68771	0.815949	0.682012	0.578013	0.576012	0.570935	0.561748	0.56373	0.564824	0.66696	0.484925	0.473015	0.508659	0.352083	0.556795	0.550292	0.574944	0.586668	0.54661	0.722289	0.722734	0.535303	0.764367	0.517425	0.521891	0.484496	0.481339	0.484446	0.703385	0.375052	0.766796	0.563096	0.520164
SRR7636236	0.613855	0.457955	0.647575	0.600767	0.584333	0.599737	0.602512	0.599846	0.467308	0.510053	0.429896	0.505266	0.571967	0.573439	0.658051	0.596737	0.556745	0.695202	0.591706	0.541827	0.551697	0.461704	0.634701	0.485039	0.483443	0.578531	0.424533	0.444825	0.426341	0.524901	0.512306	0.479717	0.597164	0.646535	0.632828	0.648711	0.606633	0.443154	0.725944	0.472812	0.490388	0.457116	0.426201	0.457947	0.679264	0.568654	0.563809	0.621184	0.595408
SRR7636238	0.619315	0.444556	0.660278	0.593631	0.559691	0.608165	0.612421	0.600005	0.477204	0.497854	0.420691	0.495601	0.566329	0.564899	0.653231	0.591304	0.552941	0.700794	0.584899	0.531097	0.541085	0.449373	0.628079	0.470972	0.469402	0.571071	0.422477	0.437123	0.431029	0.510966	0.507625	0.473188	0.592415	0.640493	0.622122	0.654142	0.599918	0.443804	0.731361	0.467809	0.495869	0.443669	0.427506	0.443788	0.668329	0.559427	0.560951	0.614488	0.594767
SRR7636687	0.687838	0.476432	0.756641	0.656889	0.328847	0.582928	0.585274	0.687931	0.510784	0.446039	0.490643	0.519282	0.600854	0.603873	0.752264	0.640164	0.515271	0.769017	0.636916	0.469296	0.479535	0.471306	0.715422	0.425331	0.432415	0.621953	0.48688	0.473327	0.494135	0.529053	0.59992	0.553555	0.674874	0.738787	0.68877	0.733279	0.59771	0.486479	0.77546	0.536337	0.556579	0.475643	0.497053	0.482799	0.668786	0.594397	0.477991	0.685183	0.653358
SRR7636699	0.554633	0.367703	0.681089	0.557897	0.431372	0.582618	0.593599	0.626502	0.431888	0.322297	0.384645	0.384788	0.491637	0.588716	0.631823	0.517195	0.472237	0.642122	0.510903	0.345061	0.36494	0.314734	0.606681	0.263587	0.270299	0.492822	0.387721	0.37995	0.3743	0.439064	0.497165	0.404622	0.604061	0.618802	0.574303	0.608219	0.452656	0.328838	0.746233	0.437012	0.489223	0.36709	0.400804	0.37299	0.648333	0.562159	0.543786	0.621208	0.621028
SRR7636690	0.793542	0.577044	0.872132	0.743856	0.344204	0.682992	0.684838	0.770098	0.613549	0.511147	0.592805	0.622673	0.676323	0.690427	0.826817	0.73863	0.630926	0.868558	0.730775	0.472369	0.480717	0.589296	0.788838	0.506675	0.529408	0.716316	0.608882	0.571355	0.6172	0.619875	0.687788	0.668113	0.749457	0.813294	0.782179	0.824417	0.703251	0.600741	0.871119	0.630465	0.679828	0.574045	0.62036	0.581852	0.74597	0.675375	0.591095	0.753962	0.736419
SRR7635766	0.738142	0.495092	0.723529	0.552877	0.692158	0.612283	0.613709	0.593353	0.520297	0.549183	0.564565	0.596369	0.534736	0.393618	0.577155	0.684505	0.670616	0.806806	0.672575	0.566842	0.564625	0.566956	0.521885	0.561327	0.56378	0.657114	0.499184	0.496844	0.53173	0.352304	0.505516	0.54199	0.515449	0.558656	0.541122	0.71525	0.715205	0.522231	0.760053	0.527787	0.568617	0.49305	0.501105	0.488687	0.717603	0.422681	0.791032	0.482118	0.463474
SRR2533967	0.736862	0.560188	0.625282	0.685268	0.720048	0.338601	0.337273	0.6051	0.519589	0.574289	0.579732	0.596392	0.664708	0.633637	0.699673	0.676696	0.69759	0.804479	0.66551	0.596229	0.598368	0.572996	0.679555	0.581755	0.58171	0.648129	0.547936	0.558354	0.573403	0.619425	0.597411	0.582182	0.591121	0.690672	0.67108	0.658697	0.715493	0.527206	0.827642	0.598732	0.605817	0.55657	0.546162	0.556203	0.735976	0.61066	0.804932	0.573112	0.565939
SRR2534026	0.537523	0.335513	0.684623	0.580463	0.443622	0.579253	0.586302	0.611516	0.428877	0.167404	0.388517	0.375258	0.531627	0.586143	0.617772	0.474383	0.50845	0.624814	0.472251	0.144383	0.130534	0.320102	0.600539	0.225369	0.227824	0.472223	0.388247	0.339085	0.399093	0.485655	0.50908	0.43745	0.57342	0.609729	0.585851	0.610661	0.524889	0.328576	0.753448	0.39178	0.495141	0.32926	0.4062	0.338359	0.675532	0.562756	0.643468	0.576523	0.576344
ERR1684085	0.826004	0.674308	0.692986	0.813387	0.864039	0.726053	0.728569	0.742474	0.642202	0.710727	0.706921	0.692895	0.808397	0.59842	0.8617	0.776347	0.802496	0.879546	0.770453	0.742275	0.752032	0.674441	0.820248	0.70432	0.695231	0.758586	0.62522	0.658087	0.667794	0.745688	0.680457	0.696755	0.640536	0.837337	0.823394	0.775234	0.810142	0.634571	0.918143	0.720486	0.651527	0.676313	0.622732	0.678414	0.854589	0.70111	0.768974	0.673655	0.64209
ERR1684211	0.799988	0.631734	0.407716	0.71347	0.864266	0.692162	0.69121	0.726844	0.625974	0.714886	0.632055	0.702882	0.747744	0.710501	0.784171	0.780268	0.694206	0.857119	0.777737	0.747604	0.757674	0.680022	0.767597	0.711763	0.699164	0.76298	0.595928	0.619856	0.617018	0.728952	0.646688	0.622831	0.686202	0.770426	0.792442	0.786838	0.812264	0.644286	0.700645	0.656451	0.645071	0.636318	0.586719	0.635828	0.857537	0.721748	0.789749	0.7508	0.696841
ERR2790868	0.747521	0.506198	0.687001	0.489763	0.718815	0.60439	0.605698	0.609853	0.51488	0.56995	0.527888	0.617761	0.494276	0.427612	0.53661	0.705845	0.609879	0.823997	0.697551	0.590858	0.59435	0.587194	0.488352	0.584404	0.583092	0.677549	0.512759	0.504553	0.523966	0.366666	0.49565	0.525233	0.522069	0.51465	0.548909	0.734076	0.741033	0.54177	0.630211	0.511571	0.589628	0.503477	0.51043	0.500886	0.746244	0.456396	0.810947	0.560478	0.50516
ERR1684220	0.714801	0.466357	0.611541	0.500175	0.689866	0.574508	0.572997	0.62198	0.47877	0.542204	0.505117	0.585809	0.520379	0.366248	0.561739	0.677785	0.590203	0.790743	0.669621	0.56834	0.578899	0.543476	0.533823	0.548118	0.539747	0.652415	0.457727	0.454453	0.481473	0.361305	0.505358	0.496114	0.536183	0.550122	0.524137	0.707002	0.70722	0.507754	0.634778	0.497097	0.524245	0.462039	0.452482	0.462201	0.716161	0.419516	0.745296	0.578892	0.507545
ERR1684316	0.744651	0.594559	0.600001	0.571288	0.839749	0.663342	0.658419	0.711634	0.586452	0.686469	0.589354	0.670083	0.602058	0.636461	0.65912	0.750154	0.63138	0.796309	0.744667	0.715932	0.727205	0.638728	0.626136	0.681658	0.670482	0.725964	0.56364	0.589106	0.573402	0.637393	0.567127	0.578635	0.66077	0.639924	0.704727	0.776386	0.780161	0.606476	0.660377	0.558257	0.630173	0.600804	0.555164	0.597618	0.828767	0.648098	0.80104	0.720805	0.643444
ERR2790879	0.751862	0.509321	0.697722	0.482598	0.722124	0.609981	0.611922	0.60609	0.51722	0.572327	0.525761	0.621717	0.482427	0.436737	0.534947	0.707676	0.603821	0.830082	0.700338	0.593667	0.599716	0.589044	0.471942	0.587237	0.586353	0.681981	0.515117	0.508346	0.523071	0.368124	0.451916	0.529296	0.452741	0.506077	0.550094	0.736314	0.746249	0.54474	0.59715	0.497928	0.591305	0.507097	0.511553	0.505054	0.744554	0.456402	0.80986	0.486886	0.431937
ERR2790920	0.921933	0.701499	0.675177	0.67293	0.918108	0.806948	0.805654	0.816824	0.697723	0.762426	0.698521	0.796757	0.726513	0.760334	0.662199	0.891066	0.752964	0.996615	0.889394	0.796918	0.809287	0.755958	0.668663	0.764431	0.757686	0.873686	0.687555	0.697569	0.709028	0.760997	0.672809	0.719761	0.753754	0.662733	0.866459	0.915042	0.921781	0.720609	0.151374	0.65996	0.762675	0.703546	0.684542	0.702293	0.935163	0.782865	0.935761	0.802657	0.761339
ERR2790914	0.835117	0.586749	0.725218	0.501388	0.817609	0.697929	0.695856	0.702574	0.593454	0.663928	0.601769	0.712018	0.55188	0.593844	0.520032	0.802701	0.658345	0.913871	0.795635	0.683449	0.6919	0.671132	0.475559	0.677558	0.671447	0.776006	0.586973	0.585135	0.595289	0.556948	0.519565	0.607196	0.553127	0.493236	0.669447	0.831718	0.838132	0.629519	0.299313	0.544797	0.667103	0.587465	0.58378	0.587669	0.836289	0.591807	0.889688	0.61075	0.550682
D060GQ	0.501445	0.0531788	0.59955	0.436974	0.542557	0.523817	0.525722	0.525723	0.343511	0.302675	0.19197	0.376766	0.388795	0.437257	0.493354	0.478835	0.435967	0.591477	0.478418	0.344794	0.359786	0.308542	0.465283	0.287308	0.282132	0.463316	0.158052	0.0559849	0.158439	0.345113	0.344879	0.270952	0.48979	0.479223	0.493985	0.567571	0.500654	0.267916	0.649355	0.166914	0.282509	0.0547725	0.176638	0.0594269	0.584153	0.421183	0.582286	0.515445	0.491485
ERR1683883	0.762342	0.552691	0.779157	0.673399	0.674711	0.661251	0.651826	0.57757	0.576147	0.613788	0.594845	0.63596	0.597987	0.54857	0.73634	0.725921	0.687915	0.829047	0.718327	0.645731	0.651506	0.60014	0.69415	0.604188	0.615796	0.702795	0.556706	0.555053	0.587276	0.555593	0.63716	0.595467	0.701887	0.72111	0.32768	0.745694	0.707874	0.567859	0.840662	0.590378	0.433596	0.550599	0.560658	0.546637	0.246247	0.380196	0.770019	0.676033	0.675013
ERR2790859	0.93339	0.723808	0.63085	0.695734	0.943616	0.815021	0.813644	0.838829	0.704813	0.783258	0.719856	0.80732	0.749392	0.795179	0.681686	0.901686	0.764801	1.00807	0.898576	0.812397	0.823431	0.771464	0.693393	0.783836	0.773161	0.882782	0.705455	0.720637	0.729713	0.794723	0.696295	0.731909	0.76698	0.686942	0.886365	0.928899	0.93459	0.731919	0.167268	0.683747	0.786232	0.727753	0.701745	0.725222	0.95794	0.816911	0.957974	0.83017	0.78983
ERR1684329	0.741058	0.563613	0.701763	0.688251	0.655357	0.598142	0.572982	0.185494	0.534732	0.600933	0.588124	0.605392	0.667168	0.497543	0.741565	0.699435	0.694729	0.809807	0.693993	0.632181	0.640309	0.563615	0.707485	0.579939	0.589618	0.680568	0.521215	0.554869	0.554653	0.60156	0.600108	0.59121	0.647928	0.72082	0.628857	0.707781	0.717372	0.53777	0.808654	0.608216	0.458065	0.566485	0.521053	0.566668	0.624739	0.530226	0.734746	0.634056	0.624401
ERR2790863	0.93645	0.732226	0.625062	0.70123	0.949616	0.819746	0.818491	0.843712	0.710451	0.788389	0.730392	0.809221	0.754798	0.802734	0.689109	0.903719	0.766534	1.01062	0.900226	0.81759	0.828456	0.7736	0.700131	0.788837	0.776693	0.884425	0.711529	0.726887	0.736529	0.8019	0.700951	0.735603	0.771884	0.69374	0.89058	0.930488	0.935839	0.736656	0.187078	0.690885	0.791067	0.734481	0.709008	0.7329	0.963475	0.82248	0.95723	0.835628	0.795592
ERR2790881	0.769489	0.510023	0.658768	0.472391	0.706846	0.607248	0.59092	0.615266	0.532656	0.599254	0.530656	0.649428	0.483532	0.401312	0.540206	0.738915	0.616667	0.84866	0.732008	0.623678	0.633598	0.595654	0.506957	0.609462	0.604942	0.712587	0.504251	0.50183	0.519472	0.374761	0.506492	0.548135	0.57224	0.522036	0.564855	0.7676	0.771015	0.570686	0.5211	0.485932	0.540512	0.511359	0.503728	0.509706	0.7504	0.443566	0.802964	0.62361	0.554581
SRR7635787	0.687589	0.476497	0.678582	0.630642	0.646705	0.56965	0.568074	0.598975	0.411968	0.504326	0.512883	0.553368	0.613815	0.543296	0.659234	0.656023	0.612883	0.764528	0.648873	0.522934	0.531299	0.52	0.636816	0.514007	0.511258	0.634864	0.460925	0.467139	0.498538	0.552765	0.529006	0.529853	0.495276	0.650452	0.645924	0.688619	0.684682	0.48243	0.728415	0.500677	0.520758	0.4741	0.452449	0.474424	0.686394	0.549924	0.726341	0.562181	0.52198
SRR2533972	0.664492	0.531033	0.51385	0.625451	0.689622	0.0752284	0.0945606	0.593893	0.479646	0.559225	0.547872	0.543473	0.622234	0.597516	0.680673	0.632772	0.603787	0.733898	0.622934	0.578818	0.590557	0.501613	0.661445	0.545112	0.539054	0.60707	0.518323	0.53119	0.522953	0.598027	0.583155	0.519068	0.598041	0.664317	0.607412	0.611742	0.665099	0.476481	0.773898	0.577515	0.52509	0.531376	0.51586	0.528345	0.67479	0.58302	0.764191	0.604879	0.582846
SRR2533978	0.669982	0.488084	0.756172	0.550773	0.558991	0.583822	0.57628	0.607948	0.55619	0.561531	0.52586	0.59163	0.467216	0.4312	0.647089	0.679004	0.570687	0.751029	0.67254	0.580817	0.595486	0.538993	0.587727	0.550699	0.554656	0.653527	0.499947	0.484775	0.494715	0.341019	0.585034	0.522554	0.665763	0.624762	0.30382	0.736388	0.641135	0.521432	0.790409	0.533197	0.41207	0.485348	0.508486	0.477487	0.429029	0.305802	0.656141	0.666228	0.636085
ERR1683885	0.748412	0.56965	0.411761	0.634194	0.813224	0.643527	0.642986	0.685097	0.585043	0.672971	0.567694	0.659016	0.662698	0.638525	0.707921	0.733253	0.641181	0.808042	0.731047	0.700914	0.715951	0.622672	0.688423	0.659966	0.653368	0.717318	0.537708	0.560782	0.544847	0.625972	0.593718	0.559123	0.666001	0.692129	0.692688	0.743545	0.759368	0.599183	0.652678	0.590815	0.543494	0.577059	0.525373	0.57035	0.772134	0.623227	0.744209	0.719973	0.669056
ERR1684058	0.798513	0.614796	0.393354	0.709476	0.849839	0.689003	0.689528	0.717207	0.615002	0.701754	0.631384	0.691474	0.739276	0.719648	0.775517	0.767846	0.698461	0.855232	0.765491	0.735254	0.745497	0.667359	0.761262	0.698717	0.687023	0.751555	0.584118	0.609576	0.616869	0.718926	0.645427	0.61647	0.683034	0.763909	0.776868	0.774434	0.801175	0.634493	0.701195	0.652103	0.647929	0.617999	0.577336	0.614453	0.84217	0.729727	0.780758	0.741003	0.691147
ERR1683915	0.766018	0.606441	0.416734	0.663099	0.844154	0.67879	0.675414	0.713052	0.605273	0.698068	0.58742	0.687098	0.698108	0.693242	0.736329	0.765606	0.646634	0.801663	0.76252	0.732707	0.743114	0.662999	0.717623	0.694768	0.683733	0.748405	0.570045	0.595256	0.588168	0.705122	0.583934	0.584549	0.659007	0.721514	0.769704	0.77631	0.794439	0.626566	0.659929	0.610848	0.625871	0.612206	0.558576	0.610023	0.833877	0.702046	0.771768	0.738037	0.680265
ERR2790865	0.938296	0.734109	0.631182	0.702073	0.947638	0.821158	0.820023	0.845494	0.710263	0.787013	0.732558	0.80937	0.755457	0.801875	0.689336	0.904556	0.770505	1.01264	0.901296	0.816242	0.827554	0.773835	0.700834	0.787368	0.775907	0.885621	0.713124	0.72922	0.739798	0.80168	0.703865	0.738652	0.775503	0.693907	0.89015	0.931201	0.936936	0.735921	0.175412	0.691729	0.792849	0.736449	0.712059	0.734109	0.964281	0.822259	0.961172	0.834856	0.795898
ERR2790840	0.821094	0.648317	0.719852	0.612256	0.873431	0.726323	0.722514	0.768753	0.633584	0.712412	0.634637	0.722509	0.668434	0.731061	0.60279	0.818143	0.690697	0.864215	0.809991	0.747	0.757541	0.687194	0.613726	0.709287	0.696599	0.793186	0.625703	0.64777	0.64836	0.720599	0.615415	0.633869	0.707606	0.607643	0.804227	0.845436	0.846197	0.651342	0.364733	0.603483	0.703716	0.654072	0.622648	0.65032	0.883959	0.735565	0.891788	0.762975	0.721207
ERR2790839	0.931852	0.727385	0.620874	0.695753	0.947552	0.816143	0.814962	0.839397	0.708753	0.78659	0.725005	0.806791	0.750029	0.798562	0.684117	0.898833	0.76543	1.00679	0.89543	0.817121	0.827705	0.769469	0.695073	0.786145	0.774481	0.879648	0.706565	0.723509	0.731311	0.79696	0.697179	0.729893	0.769603	0.688482	0.885684	0.926823	0.931662	0.733471	0.198446	0.687419	0.785891	0.730447	0.705305	0.727734	0.963033	0.817244	0.95194	0.830525	0.7919
ERR1684260	0.737381	0.540711	0.425012	0.570883	0.803936	0.640138	0.638705	0.660888	0.541971	0.649449	0.577394	0.641423	0.607591	0.554065	0.675604	0.724268	0.624632	0.818281	0.717497	0.671251	0.68381	0.608488	0.616761	0.647353	0.634709	0.698283	0.51261	0.534474	0.526779	0.536012	0.541312	0.533519	0.581128	0.643597	0.618567	0.750579	0.754612	0.571281	0.616397	0.585414	0.588001	0.546705	0.506275	0.543202	0.781442	0.564784	0.73484	0.649632	0.570012
ERR2790877	0.912034	0.727227	0.602135	0.697412	0.951644	0.807569	0.807214	0.839465	0.713617	0.791423	0.721509	0.799673	0.7535	0.810102	0.688781	0.891268	0.767941	0.987821	0.888291	0.825552	0.836561	0.768006	0.698654	0.789523	0.776959	0.871987	0.703438	0.72393	0.733284	0.804175	0.696333	0.712983	0.769781	0.692139	0.884221	0.919423	0.92313	0.733109	0.26067	0.6886	0.786061	0.73222	0.701309	0.728186	0.967853	0.822672	0.939426	0.837608	0.79796
ERR2790909	0.94063	0.714899	0.767678	0.67677	0.917702	0.812117	0.810928	0.826339	0.704579	0.763104	0.712954	0.807376	0.728275	0.773437	0.650007	0.90426	0.762359	1.01537	0.902232	0.793137	0.804036	0.773746	0.66424	0.772575	0.764526	0.885866	0.709189	0.710888	0.73179	0.771747	0.682777	0.732844	0.751842	0.656942	0.873804	0.929983	0.9374	0.731863	0.178812	0.662858	0.786365	0.71666	0.704479	0.714488	0.953874	0.795725	0.977366	0.809805	0.773455
ERR1684343	0.730211	0.569483	0.419029	0.620812	0.813575	0.628124	0.625625	0.666658	0.568763	0.661573	0.556071	0.64062	0.664369	0.668862	0.716425	0.713389	0.631332	0.771402	0.712493	0.694635	0.707734	0.618435	0.673436	0.655859	0.643732	0.695018	0.531995	0.565374	0.551292	0.653273	0.55617	0.552784	0.602331	0.683466	0.730846	0.711625	0.754015	0.576538	0.645731	0.601688	0.600606	0.578806	0.524711	0.576453	0.806481	0.674009	0.738724	0.669482	0.617867
ERR2790875	0.923061	0.728081	0.610752	0.701769	0.948721	0.815882	0.814883	0.843353	0.709013	0.787293	0.72514	0.802263	0.756689	0.805424	0.689146	0.895886	0.766573	0.998634	0.893039	0.818657	0.829687	0.768542	0.701955	0.786523	0.773852	0.876878	0.709616	0.723192	0.730451	0.803865	0.70504	0.725898	0.780133	0.695297	0.884836	0.921984	0.927642	0.734371	0.211629	0.689205	0.789612	0.731509	0.704586	0.728934	0.962878	0.822451	0.945177	0.839491	0.802408
ERR2790894	0.934479	0.732823	0.621578	0.702146	0.95336	0.819761	0.818247	0.845793	0.711078	0.792182	0.730614	0.81077	0.757651	0.806429	0.691238	0.904279	0.770426	1.00867	0.900849	0.820605	0.831573	0.775139	0.701942	0.791675	0.779101	0.885081	0.712184	0.728871	0.737978	0.805937	0.703106	0.732797	0.774891	0.695345	0.892665	0.93126	0.936405	0.738473	0.204057	0.693578	0.792497	0.736935	0.710318	0.734278	0.964141	0.825649	0.957543	0.839951	0.799164
ERR2790861	0.909943	0.732278	0.577508	0.709848	0.956301	0.811239	0.811236	0.842384	0.710244	0.795701	0.728661	0.797055	0.766573	0.818633	0.707725	0.886562	0.768628	0.985675	0.883755	0.827072	0.837993	0.767001	0.711574	0.794608	0.781745	0.867585	0.709753	0.72774	0.734002	0.813597	0.709311	0.721693	0.78445	0.704853	0.885222	0.91274	0.917729	0.7329	0.308254	0.694048	0.787669	0.736887	0.704589	0.733693	0.963033	0.82903	0.923721	0.845008	0.805982
ERR2790891	0.93102	0.705777	0.755156	0.663748	0.918225	0.805735	0.804515	0.820496	0.698964	0.761247	0.705184	0.805269	0.719116	0.769878	0.641961	0.899726	0.762768	1.00627	0.897184	0.790352	0.800676	0.767899	0.652146	0.770057	0.761888	0.880723	0.701637	0.702949	0.722432	0.765101	0.674452	0.72002	0.746136	0.644829	0.86673	0.926342	0.931661	0.726879	0.166291	0.657108	0.778971	0.708651	0.698947	0.705655	0.952171	0.79179	0.972718	0.806225	0.768333
ERR2790866	0.94285	0.737752	0.632523	0.704976	0.950553	0.82391	0.82273	0.845034	0.714186	0.790492	0.73548	0.812779	0.75822	0.80304	0.694342	0.906812	0.771092	1.01711	0.904076	0.820193	0.830992	0.777301	0.703593	0.790326	0.779464	0.888229	0.716111	0.733478	0.743705	0.801658	0.702537	0.742342	0.772232	0.697038	0.893862	0.934027	0.939821	0.739194	0.181539	0.693449	0.795569	0.740273	0.713878	0.738075	0.966119	0.822651	0.961464	0.834586	0.794967
ERR2790856	0.934431	0.712739	0.6931	0.672801	0.925671	0.809985	0.808849	0.827574	0.701984	0.766599	0.712597	0.80684	0.726232	0.775099	0.6504	0.900312	0.757669	1.01055	0.8968	0.79623	0.806892	0.76602	0.663696	0.775365	0.763944	0.880849	0.705008	0.708474	0.721614	0.774593	0.682263	0.720572	0.757955	0.656927	0.871351	0.927207	0.93133	0.728932	0.147238	0.664678	0.782282	0.714211	0.703039	0.711611	0.956005	0.799702	0.969479	0.817004	0.781157
ERR2790854	0.712207	0.486955	0.679402	0.570759	0.686859	0.577159	0.578465	0.571735	0.496081	0.5381	0.523828	0.578092	0.554591	0.542095	0.617532	0.664699	0.632763	0.78772	0.655243	0.560128	0.564463	0.547749	0.554136	0.549778	0.548211	0.636884	0.47665	0.489035	0.504486	0.497594	0.468082	0.512591	0.41564	0.590251	0.583326	0.68966	0.702125	0.50295	0.742505	0.517449	0.552321	0.487152	0.476117	0.486447	0.702184	0.513585	0.768999	0.166581	0.13178
ERR2790884	0.910851	0.714034	0.604068	0.694083	0.941827	0.808907	0.806347	0.826098	0.676298	0.779578	0.712558	0.795246	0.747156	0.794873	0.680782	0.887892	0.75224	0.9917	0.885242	0.803768	0.816365	0.760458	0.694385	0.779391	0.766825	0.869157	0.693742	0.709159	0.714497	0.791317	0.690326	0.716926	0.764467	0.68733	0.876407	0.914673	0.920258	0.723835	0.224122	0.67603	0.775445	0.718366	0.688933	0.715443	0.930012	0.812673	0.934627	0.830228	0.784093
H025GQ	0.649921	0.43154	0.681759	0.571672	0.637818	0.576229	0.579557	0.546707	0.457371	0.474148	0.482822	0.523965	0.554377	0.55461	0.606129	0.608772	0.595669	0.72258	0.603011	0.492823	0.497101	0.486333	0.556995	0.482765	0.48431	0.587141	0.4303	0.435818	0.46204	0.494184	0.465421	0.482826	0.437266	0.586046	0.594604	0.640456	0.640415	0.439995	0.736968	0.469541	0.500557	0.430914	0.436376	0.430812	0.66477	0.523157	0.709058	0.115595	0.108895
ERR2790918	0.930956	0.731465	0.61631	0.703312	0.94708	0.815528	0.814412	0.839667	0.704729	0.78611	0.727788	0.804136	0.754786	0.801969	0.692392	0.89779	0.764396	1.00492	0.894817	0.814401	0.825238	0.768584	0.702385	0.785716	0.772862	0.879258	0.707504	0.726358	0.734353	0.798627	0.698251	0.734476	0.769923	0.696069	0.887602	0.925268	0.930253	0.731256	0.206297	0.687925	0.787337	0.734004	0.704504	0.732438	0.957363	0.819629	0.947747	0.831649	0.791586
D040YD	0.727324	0.514137	0.780135	0.694401	0.521888	0.657582	0.640639	0.622698	0.585963	0.555696	0.533643	0.580093	0.603722	0.511888	0.776341	0.67629	0.631973	0.804407	0.670439	0.588466	0.598009	0.533135	0.733407	0.535807	0.542522	0.655328	0.527358	0.507177	0.535452	0.515676	0.656232	0.61239	0.71799	0.759906	0.443777	0.767906	0.643343	0.554231	0.842242	0.572652	0.36818	0.517057	0.536946	0.521471	0.402338	0.405596	0.59273	0.713894	0.703894
SRR2533905	0.710218	0.517608	0.696154	0.636229	0.675094	0.584129	0.586774	0.566955	0.495047	0.527659	0.567321	0.567105	0.62145	0.605877	0.665213	0.657232	0.658048	0.77928	0.652268	0.54634	0.546836	0.543687	0.619715	0.538081	0.537599	0.639659	0.509076	0.522555	0.557833	0.570441	0.51296	0.555711	0.453231	0.642842	0.656923	0.680707	0.692012	0.493773	0.782213	0.554247	0.579474	0.517062	0.514941	0.515951	0.71119	0.577845	0.774811	0.106843	0.166175
ERR1550417	0.811612	0.630757	0.868969	0.786834	0.680111	0.746403	0.741239	0.65276	0.660392	0.65119	0.652832	0.668605	0.705765	0.73078	0.853121	0.761196	0.738569	0.87662	0.75636	0.678825	0.684779	0.636888	0.813152	0.632507	0.646167	0.741695	0.650756	0.630716	0.666406	0.613057	0.741915	0.705291	0.792181	0.83937	0.437736	0.822744	0.72752	0.626587	0.928619	0.663632	0.567741	0.628768	0.663449	0.624962	0.266194	0.555885	0.756155	0.774897	0.773968
D067YD	0.518291	0.131213	0.577165	0.388536	0.577004	0.495846	0.496201	0.483621	0.331165	0.341934	0.222352	0.411706	0.365169	0.415982	0.457781	0.511901	0.451786	0.608211	0.505024	0.397713	0.416585	0.341165	0.415544	0.335478	0.334401	0.487492	0.192975	0.14437	0.157231	0.33762	0.296416	0.245521	0.45201	0.429092	0.447729	0.545419	0.523097	0.282179	0.628328	0.219254	0.282371	0.140515	0.191575	0.139514	0.572516	0.394864	0.6063	0.487395	0.453381
SRR2533979	0.719818	0.498207	0.659608	0.551469	0.695512	0.584558	0.584501	0.563348	0.466711	0.543854	0.49178	0.588898	0.558464	0.606683	0.605789	0.673811	0.559793	0.804896	0.669929	0.563448	0.569572	0.556471	0.55882	0.557836	0.553081	0.651092	0.488615	0.499147	0.498351	0.537389	0.399399	0.504505	0.0978441	0.578754	0.643791	0.696552	0.719037	0.515754	0.726533	0.507349	0.574197	0.498895	0.487658	0.498117	0.724683	0.580777	0.772527	0.428051	0.37675
SRR2534054	0.663538	0.480556	0.732769	0.576339	0.518772	0.618258	0.620868	0.584503	0.50406	0.498754	0.507442	0.53773	0.505129	0.568625	0.662518	0.619466	0.52706	0.737769	0.611781	0.516148	0.519559	0.5017	0.592988	0.494785	0.508167	0.595111	0.487378	0.484177	0.497016	0.46083	0.508742	0.538508	0.481132	0.633905	0.636007	0.678566	0.594303	0.472052	0.753816	0.517896	0.566892	0.479083	0.5035	0.479116	0.639903	0.529164	0.611446	0.238535	0.246286
D027YD	0.679138	0.445424	0.727648	0.492761	0.620528	0.618022	0.619325	0.571225	0.463177	0.512626	0.499218	0.5691	0.450227	0.344848	0.543398	0.653591	0.585372	0.759001	0.647275	0.519678	0.525227	0.527953	0.481806	0.517725	0.526845	0.630937	0.447437	0.444581	0.460714	0.270735	0.493594	0.486018	0.559684	0.521647	0.486258	0.685818	0.648381	0.484447	0.67722	0.480801	0.509466	0.442658	0.447428	0.439718	0.601206	0.358967	0.706514	0.53433	0.512991
ERR2790849	0.734843	0.496081	0.718026	0.558953	0.697662	0.61085	0.612063	0.599452	0.524559	0.550808	0.559113	0.59938	0.534308	0.404886	0.572769	0.684987	0.665107	0.805981	0.674617	0.56775	0.56801	0.568701	0.535079	0.564839	0.565246	0.659229	0.500413	0.496062	0.530176	0.361153	0.537645	0.537055	0.554656	0.559987	0.535486	0.717094	0.719642	0.525272	0.744648	0.528854	0.574215	0.492054	0.501387	0.489665	0.727325	0.436769	0.794178	0.537128	0.52259
SRR2533996	0.722579	0.510112	0.698717	0.606452	0.688323	0.587955	0.589657	0.57876	0.505134	0.541724	0.555629	0.578611	0.591068	0.570966	0.648917	0.668831	0.657508	0.791368	0.655799	0.563009	0.563169	0.549192	0.589032	0.550412	0.551707	0.638245	0.498428	0.515528	0.53788	0.537406	0.493432	0.545836	0.438432	0.622476	0.627851	0.69179	0.700436	0.505301	0.785367	0.539944	0.568135	0.510852	0.502433	0.50846	0.71079	0.541834	0.780366	0.0843756	0.0915467
SRR2534044	0.720619	0.475157	0.698013	0.53233	0.672581	0.589341	0.589934	0.587415	0.497379	0.53031	0.535889	0.574593	0.520647	0.388064	0.563444	0.668082	0.644504	0.790218	0.654106	0.551595	0.551663	0.54053	0.503218	0.540095	0.539283	0.636722	0.473517	0.474816	0.511043	0.356853	0.471042	0.519899	0.47616	0.541824	0.536109	0.694363	0.697289	0.503238	0.734125	0.496415	0.544624	0.473802	0.474422	0.469645	0.702063	0.414489	0.768451	0.485905	0.45648
D019GQ	0.504594	0.0787061	0.60725	0.459404	0.506231	0.523046	0.526702	0.523114	0.351989	0.251194	0.198016	0.361352	0.402239	0.444852	0.504081	0.454326	0.43865	0.590568	0.451969	0.303049	0.312375	0.297982	0.477949	0.257681	0.258747	0.438597	0.233447	0.0871289	0.213706	0.358288	0.362043	0.307861	0.492324	0.493015	0.488918	0.566705	0.487083	0.274075	0.655296	0.160726	0.338721	0.0760635	0.248383	0.0819344	0.583712	0.422966	0.581729	0.511247	0.501894
D001GQ	0.493849	0.105582	0.584027	0.440128	0.563871	0.505299	0.507617	0.517494	0.341469	0.317069	0.186963	0.375085	0.391388	0.448432	0.497517	0.480062	0.439923	0.582349	0.473974	0.363015	0.384725	0.312854	0.471194	0.305878	0.294837	0.459913	0.192954	0.112576	0.143916	0.358996	0.347952	0.263519	0.483404	0.483073	0.479296	0.541165	0.498672	0.258086	0.648612	0.178451	0.297761	0.109708	0.200419	0.109821	0.580677	0.430649	0.59513	0.527411	0.503519
D035YD	0.6408	0.375591	0.678645	0.49127	0.635765	0.58431	0.586911	0.575803	0.454216	0.459756	0.436345	0.517583	0.464599	0.347268	0.501989	0.609814	0.591299	0.718228	0.603794	0.47789	0.48231	0.479805	0.471167	0.470628	0.470546	0.588902	0.392406	0.369745	0.403421	0.28522	0.484502	0.43666	0.544926	0.501064	0.453572	0.646463	0.631727	0.438912	0.695709	0.403488	0.460267	0.367354	0.387392	0.36528	0.664605	0.374187	0.72046	0.535713	0.514666
H007YD	0.599671	0.334873	0.646302	0.486287	0.605656	0.541873	0.546056	0.527318	0.426833	0.447572	0.382128	0.489381	0.469882	0.471029	0.546356	0.582033	0.543465	0.682939	0.578899	0.465744	0.477629	0.434197	0.488599	0.432546	0.443504	0.560704	0.342148	0.34424	0.339918	0.392129	0.405035	0.397593	0.423685	0.515738	0.507224	0.610996	0.593066	0.395994	0.700585	0.387393	0.38494	0.337079	0.342724	0.334982	0.604965	0.43104	0.664032	0.271183	0.238005
H029GQ	0.685456	0.526784	0.651791	0.708988	0.727212	0.571315	0.57311	0.645462	0.460714	0.576242	0.567276	0.566172	0.694333	0.453827	0.743202	0.658591	0.661178	0.76653	0.653541	0.599879	0.608493	0.532416	0.724733	0.566326	0.561374	0.64224	0.478091	0.508839	0.521528	0.612397	0.60082	0.572066	0.619536	0.733072	0.692746	0.691392	0.684367	0.508623	0.790626	0.56854	0.492572	0.525873	0.471006	0.525848	0.698141	0.572594	0.65917	0.646256	0.613696
H033GQ	0.755956	0.593503	0.66649	0.765681	0.754676	0.649869	0.626711	0.457563	0.583098	0.646411	0.632403	0.630677	0.745209	0.50932	0.798502	0.717601	0.754297	0.826178	0.712064	0.676178	0.68498	0.593461	0.781573	0.635348	0.629558	0.69786	0.550838	0.580844	0.590459	0.674024	0.667691	0.633895	0.690611	0.787041	0.688668	0.729718	0.747933	0.573401	0.872481	0.635369	0.499267	0.592852	0.545392	0.59298	0.725311	0.609741	0.713575	0.693203	0.676703
H010GQ	0.538545	0.243662	0.579439	0.40636	0.638807	0.494644	0.497728	0.552451	0.412831	0.422763	0.23473	0.449119	0.381983	0.473019	0.460952	0.548216	0.469878	0.624347	0.546543	0.442497	0.46316	0.393709	0.431347	0.407095	0.405243	0.528222	0.283553	0.250518	0.208269	0.39602	0.380182	0.309806	0.520102	0.449464	0.478604	0.523173	0.564257	0.35315	0.66473	0.261681	0.368458	0.243581	0.277	0.238607	0.640913	0.453037	0.682474	0.569771	0.538319
H044GQ	0.684447	0.475352	0.694552	0.613645	0.653889	0.580996	0.585249	0.552761	0.47459	0.503433	0.525293	0.550354	0.596986	0.585771	0.63975	0.640177	0.631824	0.756492	0.636331	0.521573	0.52595	0.520822	0.596447	0.511619	0.51522	0.624442	0.471483	0.478063	0.514116	0.536449	0.490046	0.524497	0.457076	0.621634	0.633638	0.665886	0.67116	0.470944	0.759917	0.513268	0.540977	0.475416	0.475147	0.47517	0.687987	0.557186	0.743924	0.0688119	0.126945
H057YD	0.498584	0.0507199	0.608897	0.429354	0.545875	0.523124	0.524907	0.530746	0.360101	0.306045	0.191431	0.382543	0.379048	0.433374	0.48273	0.48002	0.437643	0.592234	0.477284	0.343902	0.359731	0.311766	0.457009	0.291657	0.291888	0.458654	0.184788	0.0683292	0.148318	0.336175	0.356481	0.281651	0.496959	0.470468	0.481548	0.575405	0.501967	0.282621	0.656478	0.169127	0.298916	0.0555485	0.200181	0.0536717	0.58926	0.416825	0.5914	0.528551	0.492587
H056GQ	0.682295	0.445377	0.699128	0.536763	0.546522	0.616242	0.59164	0.534719	0.518084	0.536121	0.483357	0.554427	0.437383	0.231884	0.638012	0.651453	0.576166	0.756	0.642716	0.570131	0.578334	0.49849	0.578631	0.512936	0.520352	0.625059	0.430111	0.42598	0.429025	0.348578	0.550666	0.502398	0.631553	0.620473	0.493277	0.700936	0.615396	0.490618	0.734994	0.487244	0.377396	0.441674	0.43435	0.440328	0.587493	0.295971	0.58946	0.62771	0.591165
H066YD	0.505781	0.0408411	0.610409	0.436218	0.537644	0.530625	0.532666	0.532051	0.352553	0.290783	0.189957	0.380239	0.387604	0.442996	0.48942	0.477245	0.438749	0.597251	0.476932	0.329503	0.344618	0.311324	0.464417	0.280944	0.281066	0.461595	0.185086	0.0579647	0.173522	0.347568	0.351436	0.281359	0.497321	0.477774	0.496637	0.577259	0.501325	0.278089	0.650477	0.158873	0.295266	0.042129	0.197192	0.0476464	0.58627	0.42645	0.589824	0.527144	0.501808
H068YD	0.53817	0.141819	0.630045	0.457561	0.563254	0.548314	0.550453	0.553889	0.390448	0.343275	0.249061	0.418385	0.402219	0.443276	0.500936	0.517168	0.490995	0.62044	0.516135	0.372969	0.384506	0.354589	0.476356	0.336508	0.338067	0.49973	0.239729	0.143402	0.225052	0.347935	0.40014	0.332201	0.517614	0.491236	0.509701	0.597463	0.5377	0.321522	0.666606	0.202207	0.345857	0.135945	0.257419	0.134081	0.544903	0.420003	0.629468	0.532886	0.513809
ERR1550670	0.717019	0.469435	0.706531	0.541713	0.677345	0.586134	0.588006	0.573516	0.502013	0.539743	0.534544	0.582196	0.522689	0.391247	0.588659	0.670897	0.648566	0.788886	0.66026	0.560072	0.562786	0.548504	0.527514	0.547356	0.550959	0.643983	0.469889	0.466623	0.492759	0.322204	0.489527	0.519089	0.451951	0.562432	0.518484	0.698332	0.705402	0.505556	0.747773	0.506558	0.534775	0.46596	0.468877	0.466257	0.688438	0.390556	0.745622	0.307216	0.264343
SRR2534066	0.651637	0.41522	0.717743	0.500342	0.556421	0.599757	0.598985	0.574876	0.467617	0.488716	0.459421	0.531327	0.423011	0.433086	0.590012	0.624618	0.543999	0.728252	0.613685	0.503718	0.50546	0.4863	0.505498	0.486571	0.493802	0.594331	0.421969	0.412242	0.428315	0.341902	0.453635	0.480361	0.451453	0.56069	0.528586	0.675023	0.591563	0.458514	0.702123	0.451063	0.486205	0.413915	0.430726	0.410959	0.578547	0.389107	0.632199	0.346456	0.311995
SRR2534027	0.529629	0.31684	0.671515	0.547999	0.452337	0.574831	0.578796	0.585553	0.419557	0.173976	0.358859	0.372371	0.503083	0.578768	0.59216	0.477051	0.477735	0.62272	0.473966	0.172793	0.169779	0.321431	0.572205	0.221827	0.22495	0.472639	0.373907	0.319669	0.369543	0.460357	0.475454	0.403605	0.5445	0.583603	0.569387	0.612169	0.524701	0.321075	0.723347	0.369984	0.479845	0.312124	0.385982	0.321038	0.664282	0.558159	0.626681	0.57489	0.566423
D009GQ	0.524501	0.231424	0.581401	0.479765	0.612549	0.528561	0.530473	0.534983	0.369348	0.413527	0.294688	0.425634	0.468828	0.445184	0.543505	0.535832	0.489093	0.620501	0.531636	0.440072	0.45998	0.342629	0.516874	0.375621	0.37291	0.516773	0.174239	0.235569	0.181388	0.416837	0.386303	0.282573	0.5282	0.525385	0.517893	0.570548	0.536444	0.303846	0.657864	0.337465	0.241539	0.235435	0.174323	0.239505	0.604059	0.451167	0.582306	0.556959	0.531552
D032GQ	0.496962	0.0665699	0.605169	0.455402	0.514122	0.521759	0.524733	0.524517	0.349051	0.250528	0.187267	0.362318	0.402353	0.452391	0.501998	0.457028	0.433479	0.583	0.454301	0.303728	0.315236	0.299508	0.475707	0.260066	0.259962	0.439404	0.223622	0.0818908	0.200394	0.361343	0.356541	0.301003	0.490212	0.490808	0.494204	0.567983	0.487948	0.272546	0.652235	0.160401	0.334082	0.0699844	0.240113	0.073451	0.585191	0.43221	0.58381	0.517426	0.503299
D071YD	0.520948	0.253774	0.557896	0.438623	0.589114	0.51671	0.519792	0.52652	0.370813	0.40288	0.261092	0.42074	0.422152	0.442937	0.519988	0.519865	0.424724	0.612611	0.517845	0.441946	0.462998	0.34504	0.484264	0.379273	0.369809	0.501986	0.238324	0.255402	0.182323	0.401025	0.368378	0.282459	0.500375	0.504552	0.497742	0.560119	0.512417	0.302213	0.631983	0.303936	0.308725	0.261567	0.238044	0.262716	0.598491	0.443651	0.547024	0.558873	0.527352
SRR2533840	0.718642	0.496296	0.66307	0.550779	0.692482	0.592022	0.592298	0.570656	0.466276	0.541117	0.493743	0.58524	0.556569	0.603432	0.604592	0.67467	0.549418	0.802151	0.669836	0.561394	0.570363	0.550141	0.559514	0.553619	0.54753	0.652692	0.482094	0.496399	0.497431	0.544762	0.385694	0.505007	0.0370752	0.576848	0.647155	0.706172	0.716648	0.51345	0.718091	0.497876	0.566472	0.497045	0.479505	0.497056	0.729957	0.585079	0.74605	0.46505	0.417647
SRR2534046	0.716768	0.509428	0.795245	0.632786	0.343519	0.67874	0.68152	0.65768	0.544444	0.469103	0.53251	0.557161	0.563558	0.622085	0.722501	0.651641	0.555483	0.796672	0.642047	0.487061	0.491771	0.520623	0.651535	0.466076	0.482129	0.622862	0.543893	0.513884	0.550069	0.509668	0.563421	0.596028	0.536794	0.692495	0.69484	0.744912	0.627788	0.53137	0.811384	0.561295	0.62377	0.508069	0.559374	0.515564	0.696036	0.580526	0.530419	0.441505	0.436775
H037YD	0.507015	0.0467406	0.60722	0.446279	0.530643	0.528301	0.530653	0.533446	0.352124	0.290069	0.189642	0.379716	0.397641	0.440422	0.498301	0.475876	0.44517	0.597455	0.47672	0.333042	0.346045	0.312791	0.473436	0.283574	0.282007	0.461034	0.188494	0.0524916	0.184717	0.352958	0.353227	0.293742	0.494572	0.486373	0.497587	0.578592	0.50422	0.285837	0.655213	0.165367	0.300853	0.0404231	0.202881	0.0510418	0.585123	0.424541	0.578536	0.520781	0.493296
ERR1683974	0.74229	0.57393	0.413523	0.647962	0.802715	0.642315	0.63969	0.697548	0.5469	0.648524	0.614599	0.631701	0.677541	0.506181	0.722206	0.711896	0.666058	0.81683	0.70354	0.674659	0.683753	0.60749	0.698628	0.643758	0.633473	0.689899	0.535026	0.553434	0.561139	0.61139	0.620666	0.584512	0.645684	0.708161	0.671539	0.737824	0.743373	0.575445	0.660557	0.618828	0.568872	0.568977	0.524085	0.568304	0.774457	0.58031	0.736628	0.683152	0.609391
ERR1683996	0.783934	0.609475	0.483346	0.596833	0.851639	0.683298	0.680494	0.738637	0.606754	0.69428	0.600771	0.683708	0.636515	0.677075	0.670245	0.774181	0.66302	0.849771	0.767261	0.730888	0.740827	0.659534	0.650304	0.691946	0.67926	0.751978	0.57311	0.596846	0.596718	0.684428	0.574342	0.593396	0.683664	0.655301	0.754337	0.802378	0.802488	0.62626	0.616168	0.558952	0.633953	0.612743	0.564316	0.609352	0.83276	0.684276	0.796879	0.738428	0.6803
ERR1683997	0.705757	0.508814	0.560249	0.517771	0.751812	0.575505	0.574798	0.643939	0.507915	0.593134	0.504878	0.591755	0.550012	0.48971	0.59348	0.688509	0.575304	0.778527	0.679662	0.630503	0.639474	0.559788	0.568936	0.590187	0.577249	0.664188	0.477451	0.493984	0.496567	0.539218	0.50161	0.499437	0.583566	0.578431	0.619984	0.717301	0.715943	0.52915	0.610458	0.496063	0.525911	0.510116	0.467519	0.506705	0.725558	0.524289	0.722945	0.636972	0.579272
ERR1684004	0.782365	0.607273	0.424061	0.684938	0.879845	0.701696	0.69669	0.737815	0.623507	0.72165	0.633529	0.710507	0.720589	0.695935	0.760133	0.783859	0.688521	0.822385	0.778161	0.750766	0.761879	0.677831	0.739131	0.716862	0.703211	0.762113	0.566706	0.598828	0.576644	0.701916	0.629273	0.581898	0.672669	0.744253	0.775719	0.801211	0.814181	0.642803	0.712938	0.665642	0.625581	0.613425	0.556622	0.608975	0.861238	0.707322	0.806194	0.758422	0.682914
ERR1684016	0.726808	0.552663	0.511339	0.577489	0.799643	0.668124	0.664662	0.704797	0.566666	0.653782	0.551981	0.651066	0.614335	0.621709	0.662218	0.738418	0.609109	0.783308	0.733674	0.687679	0.698157	0.609071	0.634497	0.645529	0.63555	0.718528	0.516544	0.542628	0.536835	0.627703	0.555548	0.524297	0.651562	0.641254	0.702577	0.765481	0.759707	0.58753	0.611524	0.564111	0.57942	0.558443	0.508324	0.552723	0.799099	0.629674	0.765066	0.718806	0.662259
ERR1683874	0.77804	0.590363	0.39873	0.646341	0.843081	0.674867	0.674341	0.704653	0.603269	0.691884	0.602049	0.68124	0.679532	0.675229	0.726001	0.755908	0.660847	0.836307	0.749357	0.722895	0.73476	0.651917	0.700762	0.689237	0.67664	0.731332	0.552139	0.585525	0.57209	0.664321	0.59996	0.577016	0.65436	0.706919	0.738305	0.76882	0.788954	0.614662	0.670918	0.622039	0.625575	0.599344	0.548332	0.596964	0.834397	0.684596	0.766773	0.720221	0.648256
ERR1683940	0.683234	0.513846	0.482909	0.561758	0.64979	0.569064	0.545915	0.592499	0.524438	0.604386	0.48758	0.59224	0.560935	0.54588	0.687544	0.668239	0.54579	0.7613	0.668286	0.633188	0.646383	0.545238	0.647086	0.586725	0.587857	0.649848	0.480479	0.507087	0.487476	0.515236	0.560134	0.509874	0.618395	0.665677	0.558614	0.678001	0.664605	0.529614	0.593664	0.552014	0.396005	0.517679	0.474599	0.515031	0.589082	0.467392	0.636739	0.679795	0.629371
ERR1683957	0.766587	0.585969	0.385067	0.669195	0.839526	0.67318	0.673033	0.704481	0.598189	0.685564	0.598954	0.672199	0.706544	0.694251	0.742744	0.743764	0.661236	0.828431	0.743153	0.718759	0.732099	0.645438	0.724862	0.681756	0.670753	0.727849	0.548097	0.58438	0.573404	0.682834	0.613356	0.568297	0.654619	0.726722	0.747414	0.748669	0.784255	0.608436	0.6738	0.631708	0.621503	0.593626	0.541165	0.591081	0.825564	0.702131	0.766286	0.723709	0.670593
ERR1683961	0.702544	0.537764	0.481483	0.597271	0.79746	0.629533	0.627191	0.6782	0.547209	0.638854	0.508098	0.623852	0.633142	0.637579	0.672199	0.697455	0.607259	0.745301	0.697162	0.672077	0.684056	0.597366	0.652522	0.636043	0.623357	0.680129	0.500979	0.528887	0.516161	0.629096	0.539343	0.511172	0.617397	0.655377	0.700398	0.706076	0.737712	0.554367	0.608419	0.552186	0.569348	0.542741	0.489351	0.541099	0.784941	0.647013	0.727721	0.692846	0.637832
ERR1683962	0.706584	0.527559	0.656427	0.512596	0.774995	0.640439	0.637469	0.683104	0.530217	0.615638	0.518231	0.611812	0.549242	0.60457	0.597969	0.704261	0.592046	0.750086	0.697732	0.649761	0.660696	0.582151	0.568413	0.612837	0.601193	0.681066	0.501232	0.519545	0.520971	0.595166	0.509414	0.510068	0.621615	0.578669	0.665953	0.73409	0.736909	0.548703	0.644134	0.472643	0.573077	0.52871	0.490725	0.527242	0.771791	0.60382	0.76874	0.683338	0.624724
ERR1684053	0.743866	0.562741	0.457469	0.616033	0.824676	0.656529	0.653114	0.702862	0.585992	0.673943	0.575813	0.661875	0.641543	0.624304	0.693295	0.739116	0.661404	0.775498	0.732451	0.709938	0.719367	0.635726	0.667943	0.668831	0.656633	0.716717	0.541182	0.550233	0.546868	0.636769	0.588684	0.548392	0.652534	0.679479	0.711305	0.754785	0.76647	0.601588	0.656264	0.591676	0.588851	0.567725	0.52885	0.564441	0.815296	0.631084	0.748703	0.713809	0.645403
ERR1684061	0.72607	0.479099	0.616124	0.483296	0.705923	0.585424	0.58318	0.615879	0.490922	0.555753	0.525845	0.596928	0.51366	0.375824	0.574319	0.688942	0.594935	0.801074	0.680992	0.58408	0.594508	0.557051	0.517773	0.562741	0.555442	0.661742	0.469133	0.472006	0.495756	0.364104	0.472789	0.505463	0.480555	0.545385	0.534636	0.715376	0.720797	0.51827	0.638958	0.510794	0.540463	0.478705	0.467901	0.476498	0.725987	0.432225	0.72043	0.5418	0.473639
ERR1684062	0.78245	0.600267	0.394983	0.662861	0.842932	0.674872	0.674713	0.706465	0.604969	0.695899	0.605813	0.684359	0.695072	0.687385	0.732996	0.756382	0.67073	0.842332	0.752052	0.727326	0.738497	0.653015	0.716443	0.691858	0.68055	0.734479	0.568255	0.59734	0.58342	0.682281	0.613256	0.589152	0.659599	0.719026	0.743764	0.768736	0.791755	0.624162	0.673944	0.625644	0.634223	0.605151	0.560426	0.602421	0.833529	0.697658	0.771238	0.728012	0.662239
ERR1684066	0.773162	0.608842	0.397668	0.696493	0.850662	0.675165	0.672437	0.715379	0.609405	0.702802	0.619108	0.688231	0.732056	0.707156	0.768916	0.766231	0.687702	0.829423	0.764137	0.735805	0.74672	0.664038	0.752237	0.697731	0.687014	0.749729	0.574032	0.601074	0.601484	0.708487	0.633122	0.593337	0.668411	0.754095	0.76976	0.774542	0.797566	0.63046	0.69463	0.644172	0.637171	0.613506	0.566279	0.6101	0.838046	0.718696	0.778033	0.741368	0.686395
ERR1684086	0.764536	0.609296	0.417448	0.68284	0.857098	0.674909	0.670257	0.718163	0.600931	0.703625	0.613038	0.688439	0.718918	0.70124	0.756635	0.765357	0.668102	0.802517	0.759936	0.729732	0.740018	0.660419	0.738707	0.700522	0.688054	0.74448	0.571739	0.600155	0.594516	0.701908	0.619984	0.591972	0.672135	0.741207	0.767527	0.776071	0.796891	0.623816	0.676622	0.63535	0.637866	0.613679	0.56185	0.610984	0.835962	0.714683	0.778887	0.73591	0.676618
ERR1684097	0.769991	0.62625	0.435764	0.705542	0.870271	0.683384	0.678857	0.725707	0.609707	0.711344	0.633027	0.697556	0.741178	0.715321	0.778654	0.775713	0.678454	0.812504	0.769258	0.739068	0.750109	0.672108	0.760084	0.708455	0.697282	0.754075	0.589341	0.615111	0.605223	0.715115	0.644661	0.60744	0.678833	0.762924	0.776017	0.788001	0.806972	0.636408	0.697062	0.658923	0.656058	0.630439	0.581134	0.629193	0.848862	0.727466	0.799367	0.748241	0.678749
ERR1684102	0.78151	0.605781	0.385306	0.69304	0.83435	0.660341	0.660163	0.69806	0.605452	0.696063	0.616242	0.687488	0.72077	0.688674	0.766277	0.762692	0.680691	0.841081	0.760737	0.729442	0.740727	0.654988	0.748457	0.690608	0.680421	0.747285	0.574833	0.601931	0.603022	0.673485	0.626034	0.602003	0.663672	0.749489	0.733644	0.769431	0.793958	0.629604	0.685547	0.637613	0.603421	0.611317	0.569165	0.607258	0.800222	0.680618	0.771515	0.732893	0.67905
ERR1683939	0.672922	0.501858	0.432065	0.549504	0.722749	0.557878	0.557052	0.605756	0.511245	0.609394	0.46829	0.594298	0.575959	0.542223	0.643483	0.664338	0.555708	0.755693	0.666131	0.637137	0.651402	0.549145	0.611477	0.592262	0.592404	0.648236	0.465606	0.498316	0.46073	0.539881	0.506979	0.482056	0.582696	0.618759	0.623934	0.653283	0.687556	0.524307	0.573961	0.534212	0.471604	0.510759	0.457154	0.508179	0.697934	0.542958	0.651238	0.65369	0.603106
ERR1683944	0.693291	0.484061	0.565182	0.544859	0.705021	0.554456	0.552762	0.590945	0.471277	0.549954	0.505272	0.570882	0.580749	0.551204	0.64151	0.656857	0.565495	0.771525	0.651948	0.579656	0.591817	0.52992	0.589389	0.55053	0.541832	0.632173	0.45986	0.479282	0.476119	0.549215	0.472525	0.50189	0.423242	0.60943	0.62483	0.678422	0.696509	0.491843	0.652903	0.529339	0.526675	0.487777	0.457599	0.488647	0.715809	0.554743	0.71305	0.294841	0.225689
ERR1684057	0.711062	0.526752	0.406729	0.591418	0.766766	0.602214	0.602487	0.656162	0.52826	0.617141	0.563924	0.605141	0.618954	0.532375	0.672637	0.679418	0.637402	0.766873	0.672607	0.651035	0.661036	0.578024	0.643997	0.612832	0.601372	0.656648	0.504114	0.517693	0.530362	0.546926	0.57748	0.534878	0.607889	0.657407	0.593509	0.69416	0.711677	0.548576	0.622642	0.56925	0.560755	0.52506	0.497591	0.522699	0.75358	0.541863	0.687505	0.651509	0.58264
ERR1684067	0.789952	0.676028	0.505133	0.777378	0.888173	0.706311	0.702523	0.765047	0.642662	0.732951	0.698691	0.721227	0.813747	0.761733	0.850787	0.802234	0.732742	0.817705	0.798184	0.767419	0.777453	0.700981	0.831966	0.731606	0.719686	0.784031	0.635482	0.66201	0.673979	0.779046	0.693678	0.667381	0.710854	0.835065	0.827448	0.806549	0.832378	0.66097	0.753344	0.719304	0.700218	0.678564	0.630637	0.678779	0.883315	0.771583	0.82393	0.773971	0.717063
ERR1684071	0.743495	0.518627	0.475242	0.547486	0.763048	0.621613	0.620605	0.664915	0.533679	0.610258	0.547984	0.621259	0.57239	0.450566	0.627821	0.710092	0.609285	0.817256	0.702884	0.643889	0.654225	0.585714	0.597021	0.60861	0.596359	0.684977	0.49675	0.508752	0.516575	0.426004	0.5447	0.517535	0.580519	0.613517	0.572558	0.739656	0.741476	0.558889	0.582867	0.549827	0.57217	0.518907	0.487907	0.513812	0.774131	0.491486	0.740877	0.650605	0.582433
ERR1683972	0.817385	0.604601	0.42312	0.674656	0.889888	0.726032	0.723777	0.751248	0.639063	0.731258	0.646828	0.720652	0.714775	0.696013	0.746618	0.798441	0.700741	0.883653	0.793767	0.761046	0.772168	0.696767	0.728649	0.729699	0.717052	0.780044	0.568862	0.588075	0.591949	0.710058	0.634145	0.591771	0.689101	0.731433	0.77979	0.818981	0.831598	0.662633	0.71525	0.66846	0.623353	0.606858	0.553834	0.603254	0.866495	0.708602	0.818434	0.771918	0.702119
ERR1684012	0.723594	0.506805	0.701837	0.597197	0.68692	0.590646	0.591929	0.576016	0.506869	0.541239	0.556937	0.58096	0.576939	0.546305	0.640077	0.669634	0.660531	0.791931	0.655834	0.562287	0.561902	0.551971	0.577158	0.551952	0.553125	0.639112	0.494973	0.511987	0.533973	0.515527	0.495358	0.54388	0.444691	0.614429	0.606729	0.692418	0.699701	0.507662	0.784825	0.539767	0.564059	0.506859	0.500532	0.504813	0.704309	0.518553	0.779324	0.0924444	0.104776
ERR1683949	0.746111	0.586779	0.441486	0.651525	0.844607	0.676753	0.672399	0.694721	0.589082	0.687614	0.612939	0.672137	0.687875	0.649675	0.740387	0.750602	0.662479	0.791374	0.745284	0.716749	0.728827	0.647271	0.706973	0.684615	0.672752	0.730082	0.548551	0.581138	0.56346	0.660629	0.599101	0.571896	0.653614	0.713455	0.739597	0.767851	0.782746	0.605721	0.672302	0.630022	0.599736	0.59673	0.539562	0.595088	0.820254	0.664592	0.771072	0.712679	0.644382
ERR1684081	0.714282	0.492135	0.573582	0.533255	0.72218	0.577498	0.574873	0.606374	0.492602	0.565333	0.526888	0.591324	0.567041	0.552577	0.635201	0.682008	0.581629	0.788882	0.673357	0.599385	0.60992	0.55228	0.574628	0.569039	0.557989	0.654158	0.469494	0.493324	0.497555	0.541839	0.474083	0.499194	0.437666	0.603264	0.624306	0.708572	0.714396	0.514403	0.644689	0.53676	0.544252	0.500201	0.466685	0.496977	0.736497	0.553844	0.746347	0.328088	0.266879
ERR1684106	0.748049	0.585017	0.440242	0.667188	0.818419	0.661349	0.659665	0.694865	0.470634	0.666879	0.589136	0.655844	0.69953	0.684382	0.740299	0.734801	0.62624	0.825391	0.731086	0.686337	0.69837	0.628034	0.722491	0.664259	0.651378	0.716581	0.546586	0.574745	0.575458	0.684238	0.597085	0.577442	0.6254	0.725572	0.745425	0.761278	0.764704	0.593391	0.632629	0.610715	0.615493	0.586822	0.535972	0.586282	0.770798	0.698502	0.750556	0.708927	0.642822
ERR1683920	0.761818	0.610177	0.418628	0.689587	0.842313	0.6732	0.670951	0.714596	0.604934	0.694892	0.624841	0.683225	0.725475	0.691524	0.760476	0.760409	0.67202	0.796757	0.755242	0.729615	0.740272	0.65678	0.744123	0.691169	0.679263	0.739322	0.573632	0.599365	0.58864	0.693517	0.615262	0.591465	0.658839	0.746936	0.756355	0.770212	0.788537	0.623606	0.69144	0.648905	0.63787	0.615283	0.567271	0.613606	0.835313	0.702141	0.765305	0.734023	0.666687
ERR1550978	0.734897	0.46477	0.740498	0.532975	0.639755	0.62139	0.615043	0.603978	0.526058	0.558051	0.52273	0.605587	0.481914	0.211498	0.594229	0.697998	0.651065	0.806758	0.687574	0.589456	0.592064	0.558272	0.541371	0.554763	0.56575	0.670799	0.478093	0.44779	0.482206	0.28156	0.550412	0.535552	0.618061	0.577291	0.354432	0.723201	0.693863	0.539099	0.739946	0.495503	0.356298	0.458964	0.47497	0.455128	0.506914	0.121039	0.726593	0.606609	0.57085
ERR1683924	0.697526	0.477121	0.63814	0.542714	0.687275	0.561434	0.562419	0.577766	0.468041	0.535802	0.506955	0.575983	0.552697	0.55153	0.614687	0.665989	0.598189	0.772861	0.657104	0.563051	0.57333	0.53563	0.555545	0.544207	0.53682	0.638581	0.455898	0.477136	0.488714	0.528451	0.450112	0.494822	0.405858	0.583085	0.610686	0.689524	0.697783	0.495323	0.706512	0.515377	0.531299	0.481748	0.457725	0.480788	0.709128	0.53954	0.739225	0.205778	0.145133
ERR1684036	0.701898	0.470612	0.688338	0.542317	0.659654	0.582194	0.581372	0.597579	0.453561	0.52713	0.523672	0.578572	0.522282	0.366131	0.554756	0.669862	0.624741	0.78263	0.659088	0.53835	0.541694	0.537879	0.523526	0.538551	0.537164	0.642593	0.464426	0.457901	0.491318	0.346814	0.507162	0.503854	0.524544	0.54933	0.512948	0.697933	0.700437	0.503457	0.697962	0.493972	0.533418	0.463239	0.457801	0.46138	0.67881	0.406089	0.744663	0.547527	0.490855
ERR1684122	0.756493	0.604861	0.434658	0.671362	0.853065	0.675552	0.671796	0.707064	0.60879	0.699702	0.610646	0.688755	0.706388	0.694529	0.748945	0.763294	0.668333	0.791141	0.75852	0.731756	0.74383	0.658205	0.724506	0.695389	0.683698	0.743363	0.561641	0.599936	0.583156	0.688524	0.61042	0.578368	0.660319	0.72892	0.761805	0.773956	0.791645	0.616354	0.676713	0.641633	0.633124	0.614972	0.557762	0.61313	0.841036	0.703601	0.777611	0.721787	0.663156
ERR1684191	0.754005	0.581865	0.381161	0.670488	0.821004	0.655482	0.654149	0.684553	0.577759	0.671403	0.581651	0.661161	0.700881	0.673355	0.740016	0.738821	0.651977	0.815908	0.734507	0.697513	0.708654	0.631908	0.723773	0.665665	0.651896	0.721359	0.545192	0.57068	0.565089	0.678867	0.60526	0.583313	0.652263	0.72511	0.744887	0.74523	0.766836	0.595792	0.654924	0.606068	0.599867	0.585149	0.535882	0.584952	0.806456	0.687189	0.742533	0.717055	0.66095
ERR1684196	0.767209	0.621087	0.472396	0.705568	0.849561	0.662221	0.658918	0.721293	0.602462	0.693932	0.649837	0.679894	0.74144	0.638724	0.780754	0.759458	0.697234	0.818923	0.750901	0.726733	0.737414	0.652519	0.760528	0.690391	0.678064	0.733313	0.579179	0.614308	0.604642	0.703556	0.651277	0.611461	0.671275	0.763235	0.761939	0.76418	0.787472	0.61438	0.752615	0.674566	0.628312	0.629617	0.57855	0.628344	0.843881	0.686234	0.776269	0.723547	0.652749
ERR1684279	0.702545	0.500599	0.527321	0.552604	0.684205	0.550036	0.532685	0.562672	0.491984	0.572198	0.526835	0.595963	0.581398	0.570355	0.649857	0.684749	0.579846	0.783542	0.677995	0.605084	0.615993	0.541605	0.601004	0.568789	0.558329	0.658723	0.478115	0.503019	0.5035	0.570403	0.476695	0.503089	0.443695	0.615844	0.638661	0.70842	0.713654	0.514969	0.624219	0.549161	0.516473	0.510041	0.478221	0.505025	0.733181	0.578325	0.750863	0.345422	0.291767
ERR1684291	0.733486	0.505561	0.484499	0.541454	0.761129	0.618147	0.616288	0.658372	0.527982	0.606292	0.53973	0.61855	0.569621	0.436153	0.625046	0.708496	0.60489	0.80822	0.701228	0.63796	0.647991	0.581986	0.592743	0.603826	0.59183	0.683241	0.481195	0.490502	0.500419	0.414539	0.539587	0.514974	0.583414	0.609154	0.569039	0.738106	0.739279	0.553622	0.579828	0.541669	0.557005	0.505947	0.471143	0.503291	0.767738	0.480985	0.734961	0.647505	0.572235
ERR1684328	0.786453	0.630838	0.421202	0.694667	0.870171	0.688854	0.685689	0.733383	0.631857	0.718433	0.617126	0.705309	0.731046	0.707682	0.766787	0.784069	0.683192	0.819913	0.781128	0.751418	0.76414	0.682539	0.749076	0.714302	0.702585	0.767424	0.598461	0.620353	0.614036	0.728412	0.634841	0.616857	0.69254	0.752233	0.792315	0.790425	0.813567	0.645828	0.695437	0.640817	0.643199	0.636098	0.588163	0.634547	0.862276	0.723043	0.793923	0.75951	0.704705
ERR1684116	0.734463	0.570131	0.439921	0.624646	0.76553	0.700091	0.699956	0.70851	0.592394	0.660856	0.562427	0.64808	0.624296	0.673706	0.738495	0.727325	0.580066	0.80315	0.724279	0.68914	0.701321	0.617685	0.698771	0.648273	0.643705	0.707465	0.53195	0.568716	0.557442	0.615695	0.583982	0.5627	0.659014	0.716203	0.733805	0.751898	0.708439	0.582937	0.630409	0.601888	0.608162	0.577386	0.536991	0.575675	0.746663	0.663804	0.691038	0.734646	0.683153
ERR1684151	0.771122	0.597007	0.404269	0.660898	0.848543	0.669922	0.667533	0.704593	0.598854	0.695809	0.587391	0.684613	0.694838	0.66263	0.732223	0.756447	0.647378	0.833628	0.754671	0.723987	0.735765	0.651785	0.716543	0.690204	0.678923	0.740932	0.557171	0.586453	0.571566	0.686554	0.598617	0.582725	0.658641	0.718033	0.753444	0.771099	0.789953	0.622897	0.661481	0.612177	0.596291	0.600756	0.546584	0.597881	0.825579	0.67925	0.764252	0.730596	0.669831
ERR1684142	0.756185	0.625398	0.49853	0.686809	0.863344	0.687476	0.682439	0.722486	0.614458	0.706757	0.606507	0.694207	0.722829	0.695728	0.760481	0.774023	0.660359	0.785076	0.770023	0.739124	0.749613	0.672043	0.741525	0.704033	0.691677	0.756066	0.588436	0.613638	0.600763	0.72046	0.614487	0.608256	0.672575	0.744757	0.785574	0.786626	0.804081	0.632064	0.683141	0.631043	0.635964	0.631095	0.577804	0.6296	0.846625	0.709715	0.790801	0.746811	0.684777
ERR1684201	0.776238	0.610616	0.388606	0.689926	0.845417	0.668025	0.667179	0.69982	0.604734	0.694787	0.622217	0.683467	0.723505	0.702857	0.764264	0.757891	0.669338	0.835406	0.753274	0.725714	0.737447	0.654592	0.743585	0.692862	0.680102	0.737637	0.570822	0.605723	0.593787	0.698369	0.622021	0.598113	0.656893	0.746875	0.770529	0.764934	0.790001	0.617242	0.684039	0.646771	0.640029	0.620293	0.56686	0.618717	0.839586	0.712813	0.767111	0.719406	0.663482
ERR1684231	0.793303	0.638377	0.415687	0.715	0.872037	0.698526	0.695454	0.73655	0.630375	0.718665	0.638734	0.706178	0.750678	0.721264	0.788162	0.785382	0.698327	0.834168	0.78207	0.753556	0.763734	0.684351	0.769354	0.716117	0.703352	0.767692	0.601314	0.628181	0.62501	0.734306	0.642387	0.619363	0.68868	0.773052	0.798035	0.794028	0.815305	0.647186	0.706334	0.663864	0.657111	0.644532	0.593298	0.642627	0.863033	0.730788	0.799224	0.756453	0.702023
ERR1684333	0.682325	0.549397	0.576975	0.647365	0.779999	0.613263	0.608332	0.648337	0.462919	0.618978	0.567839	0.609544	0.681994	0.642853	0.721986	0.688476	0.604555	0.723423	0.685044	0.643052	0.655192	0.58409	0.702239	0.620169	0.607779	0.670458	0.507019	0.537713	0.531549	0.640059	0.580181	0.538677	0.577425	0.706512	0.70578	0.710627	0.720461	0.543017	0.701226	0.587476	0.579991	0.554576	0.496108	0.553333	0.758218	0.65744	0.722065	0.665333	0.594991
ERR1684161	0.752294	0.590877	0.447169	0.635852	0.838218	0.65749	0.653448	0.681461	0.591682	0.681787	0.589763	0.669246	0.678221	0.65178	0.728617	0.744442	0.638563	0.790855	0.738937	0.716033	0.726976	0.641775	0.682181	0.677833	0.666481	0.723407	0.553389	0.587192	0.571982	0.668645	0.550715	0.571887	0.595466	0.698243	0.754039	0.756128	0.774872	0.602646	0.658399	0.617079	0.604095	0.601683	0.549883	0.599505	0.824969	0.673638	0.755998	0.665772	0.609552
ERR1684176	0.69137	0.568674	0.431396	0.66543	0.79554	0.604124	0.600159	0.662622	0.528114	0.640402	0.573622	0.623578	0.702097	0.660017	0.743003	0.701096	0.613066	0.735623	0.696467	0.667298	0.679267	0.602487	0.7219	0.637919	0.624992	0.682989	0.525489	0.55487	0.546988	0.666272	0.590076	0.550242	0.605692	0.725713	0.725974	0.707475	0.735762	0.561145	0.639727	0.609754	0.591797	0.57231	0.511394	0.573132	0.772793	0.673794	0.724771	0.687179	0.617667
ERR1684266	0.787553	0.619948	0.407007	0.692268	0.853468	0.689107	0.689504	0.721443	0.61746	0.704169	0.61333	0.691931	0.728306	0.720196	0.765605	0.771191	0.679703	0.843888	0.768002	0.739284	0.749568	0.670005	0.747581	0.70062	0.68842	0.75376	0.584179	0.608744	0.614149	0.720001	0.622063	0.606106	0.679179	0.750118	0.782818	0.77897	0.803027	0.634253	0.685981	0.639479	0.652294	0.625662	0.577191	0.624456	0.850007	0.729617	0.780716	0.745656	0.693185
ERR1684308	0.798625	0.631002	0.414549	0.699415	0.873018	0.696147	0.693237	0.736086	0.631999	0.72158	0.627672	0.709385	0.733279	0.723008	0.770916	0.785683	0.683423	0.850637	0.779456	0.755171	0.766039	0.683202	0.753204	0.719242	0.706539	0.764742	0.592525	0.619827	0.611494	0.721702	0.630453	0.611808	0.687189	0.756589	0.787227	0.797692	0.817439	0.649435	0.702543	0.653269	0.656852	0.636398	0.583682	0.634093	0.865251	0.73215	0.796646	0.756568	0.698594
ERR1684317	0.765933	0.597128	0.415935	0.648184	0.843388	0.667845	0.664109	0.710973	0.600663	0.694191	0.583533	0.679968	0.68397	0.675287	0.721429	0.755496	0.645354	0.821986	0.749774	0.725661	0.737187	0.653006	0.702349	0.691424	0.678907	0.734547	0.55931	0.586694	0.574715	0.689061	0.580998	0.572762	0.6509	0.705716	0.7525	0.771147	0.789615	0.618613	0.660683	0.6071	0.611632	0.601578	0.548461	0.598558	0.836664	0.686357	0.762436	0.727707	0.667801
ERR1684121	0.74972	0.571879	0.414836	0.612087	0.809356	0.641223	0.640994	0.662298	0.564913	0.654441	0.585339	0.642592	0.651998	0.657041	0.707348	0.719656	0.628599	0.82176	0.713322	0.68673	0.697885	0.613328	0.658006	0.651114	0.638764	0.69522	0.536894	0.571324	0.55429	0.637229	0.541097	0.558665	0.519921	0.675633	0.706738	0.740779	0.753679	0.578374	0.645979	0.607306	0.608827	0.579394	0.533999	0.576391	0.805908	0.658736	0.74212	0.572316	0.511022
ERR1684205	0.69407	0.466946	0.637196	0.474613	0.701485	0.56944	0.564335	0.611179	0.481223	0.550312	0.51366	0.590729	0.504601	0.383902	0.562557	0.685481	0.594264	0.766005	0.676767	0.579444	0.589932	0.550867	0.503209	0.557631	0.550112	0.657037	0.462613	0.463742	0.485335	0.35539	0.469051	0.483242	0.496258	0.530049	0.528102	0.713117	0.713975	0.510473	0.660744	0.508595	0.537996	0.469676	0.462966	0.465943	0.726064	0.429717	0.761772	0.542702	0.473849
ERR1684111	0.733882	0.500931	0.709454	0.564392	0.689074	0.607034	0.608367	0.6136	0.510833	0.54621	0.555419	0.596833	0.539077	0.400168	0.568654	0.685058	0.670274	0.804573	0.672936	0.563771	0.564519	0.566629	0.539219	0.559959	0.561269	0.657963	0.505572	0.493521	0.530814	0.374211	0.541942	0.532888	0.560797	0.564918	0.533102	0.716193	0.715803	0.526683	0.747086	0.529696	0.570173	0.493686	0.503163	0.490222	0.719585	0.431994	0.791877	0.546458	0.518638
ERR1684270	0.732637	0.489977	0.655811	0.513948	0.688772	0.585155	0.584793	0.622859	0.48824	0.545075	0.536189	0.595793	0.52826	0.394478	0.555769	0.687646	0.627798	0.805339	0.679464	0.568908	0.571821	0.562462	0.529426	0.557883	0.554203	0.662031	0.491371	0.478838	0.516282	0.369772	0.523414	0.518269	0.534815	0.549228	0.530189	0.718289	0.719979	0.526392	0.687007	0.515488	0.555833	0.483785	0.487693	0.480928	0.721151	0.424672	0.779708	0.568342	0.505985
ERR1684334	0.69277	0.539854	0.505913	0.56755	0.784057	0.586041	0.582157	0.652461	0.522323	0.63024	0.5216	0.611994	0.60096	0.598083	0.646151	0.691678	0.56996	0.753639	0.686553	0.65692	0.669115	0.585539	0.62253	0.62532	0.613978	0.667994	0.499471	0.526597	0.503343	0.61092	0.515501	0.523829	0.59039	0.629711	0.67046	0.71984	0.725567	0.550723	0.591957	0.530036	0.554512	0.542018	0.486265	0.540988	0.748269	0.61067	0.729898	0.667065	0.585808
ERR1684221	0.805613	0.654981	0.414933	0.738268	0.883131	0.702448	0.699388	0.745777	0.641481	0.730949	0.657946	0.717017	0.774727	0.751859	0.812102	0.797424	0.714401	0.839431	0.794071	0.765454	0.776224	0.696843	0.793277	0.728378	0.716499	0.779638	0.618258	0.642824	0.643438	0.754166	0.676679	0.640945	0.705336	0.796067	0.815042	0.801998	0.829914	0.65855	0.727368	0.684755	0.685875	0.659561	0.61052	0.658654	0.877001	0.760985	0.813637	0.768382	0.716795
ERR1684215	0.796943	0.508301	0.613217	0.467512	0.781647	0.659879	0.658468	0.681871	0.567698	0.629594	0.551827	0.66951	0.545421	0.533451	0.519533	0.76088	0.639248	0.872012	0.754593	0.661692	0.672283	0.63103	0.517065	0.637108	0.627943	0.73675	0.472441	0.498173	0.521689	0.54865	0.541455	0.4841	0.594912	0.506405	0.674602	0.791488	0.792837	0.598478	0.645932	0.547803	0.561516	0.50702	0.456153	0.494162	0.804067	0.576515	0.815412	0.671116	0.602648
ERR1684286	0.801026	0.610687	0.405877	0.672721	0.862998	0.69387	0.693664	0.729766	0.624434	0.711519	0.629412	0.701149	0.707246	0.681448	0.754146	0.77581	0.693893	0.85786	0.769691	0.744407	0.755835	0.674249	0.728434	0.708511	0.696441	0.753727	0.574681	0.598835	0.587804	0.681863	0.632269	0.595112	0.677392	0.738992	0.746273	0.787758	0.807363	0.643796	0.701133	0.648367	0.638617	0.615895	0.564284	0.613397	0.851661	0.690941	0.784447	0.748182	0.675547
ERR1684259	0.723796	0.481658	0.684673	0.512179	0.683965	0.591649	0.593162	0.590219	0.48987	0.538678	0.535744	0.589356	0.501855	0.392331	0.545353	0.680033	0.630616	0.797882	0.669264	0.559368	0.562062	0.556659	0.489401	0.550463	0.550982	0.652252	0.484807	0.478622	0.511828	0.345014	0.474613	0.510936	0.488484	0.522735	0.526267	0.706842	0.710368	0.511888	0.712387	0.514926	0.555949	0.479811	0.485483	0.476074	0.711197	0.420425	0.779763	0.503079	0.445015
ERR1684185	0.719922	0.512939	0.507311	0.567286	0.74414	0.592651	0.591322	0.616829	0.510748	0.590711	0.5341	0.597989	0.602716	0.582828	0.664905	0.684918	0.58564	0.795372	0.67833	0.623762	0.634311	0.560779	0.609666	0.588725	0.576622	0.658775	0.476528	0.510985	0.504969	0.569202	0.494373	0.519132	0.455952	0.635305	0.655071	0.711272	0.719191	0.528437	0.613191	0.556274	0.55567	0.521422	0.474653	0.519562	0.749305	0.58595	0.713167	0.401215	0.330948
ERR1684302	0.800088	0.641012	0.474194	0.749692	0.869276	0.690948	0.690007	0.736043	0.624158	0.711914	0.660467	0.701011	0.783619	0.639419	0.821583	0.779962	0.713471	0.856047	0.775877	0.74339	0.754162	0.678862	0.803683	0.709215	0.696765	0.761513	0.599592	0.622109	0.627649	0.738623	0.68301	0.649301	0.700831	0.806549	0.803154	0.782862	0.81238	0.64244	0.741717	0.683995	0.63534	0.644925	0.590533	0.645878	0.853004	0.70769	0.788089	0.749207	0.693991
ERR1684261	0.798667	0.643494	0.419862	0.720333	0.881792	0.702449	0.698989	0.742426	0.637087	0.729005	0.65112	0.714181	0.757019	0.732695	0.794181	0.791026	0.714814	0.843214	0.785334	0.761017	0.77226	0.688776	0.77599	0.726146	0.713901	0.7703	0.605526	0.632622	0.623938	0.735052	0.660915	0.624613	0.699301	0.778201	0.797223	0.800688	0.823586	0.654683	0.722051	0.677044	0.669795	0.648171	0.597231	0.647305	0.873502	0.741327	0.805305	0.762853	0.706227
ERR1684264	0.705091	0.467931	0.571628	0.512318	0.726764	0.591872	0.588736	0.627375	0.47767	0.571967	0.512036	0.599923	0.542255	0.4028	0.594605	0.690448	0.580443	0.788368	0.682236	0.593347	0.606375	0.55292	0.558549	0.571956	0.560332	0.663965	0.448282	0.454552	0.465606	0.396569	0.508284	0.488808	0.5419	0.577752	0.555277	0.715518	0.718314	0.516606	0.58635	0.513474	0.525907	0.470918	0.440995	0.469218	0.711705	0.457054	0.703096	0.60486	0.52621
D024YD	0.719884	0.48008	0.698632	0.53416	0.712203	0.640258	0.640937	0.623864	0.521442	0.581423	0.482534	0.609133	0.516543	0.270294	0.584002	0.699424	0.584896	0.802755	0.692804	0.608262	0.618674	0.562493	0.544666	0.567969	0.571243	0.677493	0.448934	0.456339	0.447349	0.382155	0.497569	0.508185	0.578895	0.571425	0.560282	0.730534	0.721421	0.53671	0.690154	0.476694	0.475665	0.477611	0.434896	0.476559	0.725096	0.407931	0.645375	0.630478	0.571816
D044GQ	0.518918	0.198459	0.571599	0.42243	0.587479	0.51515	0.517342	0.521339	0.33625	0.369852	0.283396	0.397113	0.430357	0.446181	0.483649	0.510774	0.477901	0.611967	0.508665	0.407372	0.424653	0.322537	0.459358	0.339402	0.329581	0.491154	0.066356	0.196205	0.187828	0.391466	0.361696	0.234442	0.493686	0.465465	0.496033	0.544676	0.51813	0.270992	0.651726	0.304437	0.214336	0.195043	0.0640863	0.191961	0.586331	0.440381	0.595227	0.522146	0.489435
D042GQ	0.521453	0.198475	0.57682	0.417275	0.58237	0.523812	0.525561	0.523736	0.336781	0.363468	0.264962	0.397226	0.426063	0.445866	0.478562	0.514603	0.462921	0.614604	0.510461	0.400195	0.415924	0.32673	0.453429	0.334759	0.322361	0.495483	0.0730656	0.186398	0.177186	0.390519	0.350005	0.226819	0.486139	0.462796	0.499329	0.550815	0.516381	0.274803	0.640797	0.29328	0.221261	0.191589	0.0609813	0.188055	0.583924	0.440088	0.594725	0.528388	0.497127
D048GQ	0.522451	0.1969	0.58814	0.41725	0.579623	0.522243	0.523251	0.51766	0.333688	0.365852	0.278801	0.402464	0.423054	0.443103	0.478468	0.514826	0.469622	0.61881	0.513324	0.396385	0.411621	0.327118	0.452299	0.336801	0.330621	0.498996	0.0660447	0.193395	0.193374	0.375512	0.359637	0.240627	0.491425	0.460799	0.500995	0.557384	0.521366	0.276028	0.649575	0.301152	0.221804	0.194523	0.0722554	0.188591	0.575077	0.434713	0.595407	0.519702	0.49136
D061GQ	0.524531	0.20438	0.575688	0.411805	0.589072	0.518314	0.520081	0.519518	0.341815	0.378128	0.289954	0.402186	0.425837	0.441896	0.471653	0.516832	0.474545	0.618293	0.514404	0.400845	0.418098	0.32788	0.445309	0.345195	0.337086	0.499974	0.070759	0.199966	0.190311	0.385753	0.363658	0.23141	0.493413	0.454994	0.493529	0.549321	0.52386	0.279542	0.646851	0.312696	0.21441	0.201164	0.0595125	0.197135	0.586445	0.436938	0.596629	0.520396	0.490255
H037GQ	0.682969	0.468857	0.687945	0.587203	0.659329	0.581742	0.585213	0.553195	0.477149	0.50536	0.521714	0.550212	0.570377	0.561401	0.615249	0.636383	0.62756	0.752762	0.62843	0.522185	0.523718	0.516998	0.570239	0.512926	0.516387	0.612587	0.464451	0.473936	0.495791	0.513581	0.478863	0.512985	0.446896	0.595492	0.607161	0.665024	0.667425	0.470543	0.761118	0.507854	0.532386	0.468703	0.470739	0.468128	0.686872	0.533104	0.743611	0.0788711	0.103976
H026YD	0.504118	0.0461348	0.61402	0.431229	0.536431	0.530617	0.532153	0.520588	0.35209	0.302029	0.193555	0.385889	0.383486	0.440843	0.492319	0.482727	0.433694	0.597442	0.482467	0.333773	0.34954	0.319375	0.457565	0.291561	0.29151	0.466537	0.190605	0.0535044	0.180267	0.339388	0.352736	0.286325	0.489622	0.471598	0.501664	0.581841	0.50845	0.288655	0.644891	0.169421	0.305003	0.0489553	0.205854	0.0531539	0.58442	0.423903	0.589216	0.515612	0.487977
H014GQ	0.482412	0.115468	0.574569	0.446924	0.546706	0.499188	0.501147	0.507842	0.320928	0.302012	0.197443	0.360816	0.402038	0.446762	0.504221	0.465814	0.437073	0.569506	0.459829	0.350023	0.366429	0.297089	0.476184	0.288554	0.278391	0.443089	0.16121	0.116413	0.145819	0.352409	0.332685	0.264468	0.47654	0.488321	0.485993	0.531267	0.481489	0.241004	0.641121	0.198372	0.267983	0.113619	0.171374	0.119887	0.563291	0.428517	0.579416	0.509162	0.48428
H045YD	0.504036	0.0333572	0.608509	0.435008	0.535606	0.528045	0.530539	0.526063	0.361302	0.294146	0.184852	0.375853	0.386189	0.445516	0.491349	0.474631	0.432788	0.594642	0.474425	0.333023	0.347879	0.309746	0.461352	0.280342	0.279518	0.458248	0.182648	0.0521317	0.173266	0.344144	0.353728	0.284036	0.49067	0.475012	0.497772	0.57597	0.499157	0.281562	0.657747	0.165641	0.301521	0.0395814	0.201993	0.0449345	0.591645	0.425457	0.588308	0.519076	0.496348
H058YD	0.5098	0.0529967	0.613128	0.435169	0.53346	0.528224	0.530729	0.539253	0.363422	0.292931	0.195334	0.379656	0.38399	0.428618	0.484921	0.472735	0.447031	0.598706	0.470121	0.330766	0.342729	0.311605	0.459392	0.281262	0.280976	0.45405	0.190877	0.0607537	0.171113	0.338154	0.365134	0.292261	0.502198	0.473948	0.484382	0.582521	0.500059	0.289845	0.660603	0.169318	0.303931	0.0430608	0.211251	0.053347	0.590945	0.410653	0.585136	0.527632	0.496018
H073GQ	0.64268	0.376216	0.663547	0.53089	0.663674	0.591714	0.593694	0.586843	0.45626	0.482395	0.426981	0.515281	0.521507	0.361974	0.611499	0.612654	0.580402	0.72261	0.607231	0.511829	0.523161	0.462441	0.548519	0.477709	0.471719	0.58944	0.358145	0.368045	0.36819	0.445396	0.449803	0.444958	0.455545	0.582305	0.562698	0.646935	0.637947	0.429061	0.72459	0.422464	0.386392	0.377535	0.358162	0.379349	0.667936	0.433778	0.662341	0.375004	0.334279
H071GQ	0.669569	0.432436	0.680549	0.579933	0.650154	0.575828	0.578158	0.555883	0.463714	0.493481	0.485725	0.538299	0.568286	0.514517	0.61202	0.627262	0.615394	0.741582	0.622023	0.51457	0.518815	0.500156	0.567317	0.497666	0.500613	0.607604	0.420522	0.427061	0.447645	0.482599	0.469412	0.492352	0.442763	0.592524	0.61159	0.655382	0.656946	0.458666	0.749098	0.473261	0.466745	0.434974	0.422982	0.435567	0.662146	0.484567	0.710392	0.138626	0.12185
H068GQ	0.6903	0.420672	0.684587	0.52968	0.687368	0.612339	0.613657	0.613804	0.486885	0.517677	0.485374	0.553943	0.515034	0.200495	0.578795	0.65161	0.614649	0.764655	0.642887	0.54693	0.556524	0.510568	0.536969	0.516744	0.511475	0.626091	0.406181	0.408699	0.42282	0.311625	0.503474	0.479377	0.570725	0.560132	0.510927	0.683678	0.677061	0.473732	0.70604	0.462391	0.436345	0.421317	0.402243	0.420263	0.695579	0.353398	0.702565	0.577172	0.538202
H072YD	0.518338	0.0655706	0.615222	0.407707	0.5411	0.529232	0.532203	0.543323	0.367311	0.299051	0.20866	0.387839	0.350238	0.405093	0.469243	0.483037	0.456098	0.606183	0.480097	0.34254	0.355049	0.321116	0.431121	0.294955	0.293634	0.4617	0.206702	0.0791128	0.190962	0.313129	0.365211	0.294275	0.504504	0.456474	0.457474	0.584505	0.508977	0.294517	0.662466	0.170185	0.312689	0.0663361	0.224356	0.0652666	0.594365	0.385975	0.597265	0.527135	0.487023
H069YD	0.510024	0.0791568	0.616842	0.431698	0.555066	0.537589	0.538897	0.558534	0.373497	0.316934	0.21112	0.388073	0.389198	0.408729	0.494659	0.487139	0.458767	0.596264	0.483282	0.353701	0.366642	0.320172	0.462731	0.299797	0.29529	0.466686	0.19537	0.0709804	0.160521	0.341594	0.377114	0.29862	0.514753	0.479952	0.48497	0.58857	0.509896	0.300142	0.670002	0.189414	0.294985	0.0784738	0.211022	0.0821529	0.609831	0.394069	0.59274	0.542916	0.501758
SRR2534031	0.512533	0.289845	0.675894	0.534716	0.470517	0.576031	0.578713	0.550161	0.39993	0.178753	0.329417	0.375756	0.488114	0.574948	0.572351	0.478561	0.442549	0.618724	0.476043	0.191426	0.187942	0.306876	0.552261	0.209454	0.21211	0.475056	0.34954	0.298666	0.335164	0.436447	0.442139	0.376417	0.523008	0.56301	0.569674	0.61009	0.526886	0.304681	0.714217	0.338743	0.473452	0.288406	0.36979	0.295722	0.658914	0.554266	0.626828	0.558984	0.545949
SRR2533846	0.7044	0.484699	0.683252	0.57469	0.670444	0.574293	0.57666	0.568005	0.486492	0.525191	0.532262	0.563305	0.560697	0.529409	0.621915	0.654789	0.634549	0.774515	0.642018	0.547944	0.549667	0.528751	0.5591	0.531449	0.531429	0.625736	0.469574	0.487189	0.507566	0.497512	0.470826	0.51711	0.422525	0.595446	0.588352	0.67731	0.685309	0.490584	0.764588	0.512559	0.538911	0.484951	0.472696	0.483742	0.690477	0.500607	0.756497	0.147258	0.119851
SRR2533860	0.698426	0.497854	0.648212	0.60055	0.679288	0.565622	0.565761	0.580745	0.480819	0.528914	0.537937	0.551967	0.597198	0.53884	0.657289	0.646703	0.62978	0.76699	0.632316	0.55683	0.562684	0.515811	0.604907	0.52953	0.523794	0.615099	0.473544	0.499327	0.51314	0.551791	0.474023	0.527343	0.417406	0.629154	0.631774	0.666708	0.676912	0.480005	0.74099	0.528821	0.539868	0.499108	0.474342	0.4987	0.705165	0.544452	0.709599	0.194222	0.170116
SRR2533949	0.72662	0.493332	0.718979	0.535995	0.68043	0.608477	0.610844	0.578928	0.515216	0.545462	0.556622	0.591491	0.518796	0.388278	0.579042	0.677322	0.654439	0.796553	0.665584	0.563227	0.562683	0.555092	0.513262	0.548952	0.557698	0.650684	0.494304	0.494717	0.523884	0.345115	0.491217	0.530284	0.462537	0.552339	0.527086	0.705446	0.704916	0.517561	0.751319	0.527511	0.560813	0.490966	0.49687	0.486919	0.712741	0.412505	0.780217	0.352915	0.345721
SRR2533992	0.50968	0.290664	0.611987	0.47969	0.532643	0.528965	0.538585	0.545325	0.372308	0.302915	0.313066	0.336407	0.43855	0.542438	0.544657	0.481951	0.407542	0.602159	0.481061	0.323273	0.346402	0.271275	0.529589	0.254691	0.241029	0.454814	0.327165	0.297548	0.314424	0.43761	0.391522	0.321457	0.512134	0.531673	0.535805	0.57153	0.485899	0.262444	0.681835	0.323774	0.443418	0.293029	0.343479	0.296325	0.640341	0.527764	0.605521	0.569387	0.548354
SRR2533997	0.522579	0.393247	0.614049	0.503259	0.571581	0.49886	0.50878	0.557931	0.361068	0.403236	0.419751	0.419968	0.474694	0.528101	0.551457	0.515499	0.437687	0.618094	0.517678	0.375322	0.406475	0.381001	0.540064	0.399731	0.405655	0.504593	0.393748	0.395234	0.394699	0.476574	0.466755	0.38174	0.492599	0.542272	0.514413	0.532564	0.529645	0.355219	0.695218	0.438426	0.468407	0.390461	0.390019	0.391446	0.631023	0.511755	0.669524	0.542803	0.516699
SRR2533985	0.885084	0.676156	0.972045	0.831358	0.368773	0.85076	0.852783	0.847153	0.712796	0.591959	0.702383	0.717844	0.756016	0.781202	0.902079	0.82597	0.743216	0.959663	0.818139	0.530362	0.506962	0.68944	0.86153	0.598094	0.625549	0.804949	0.71282	0.672902	0.730423	0.704653	0.78839	0.775015	0.822562	0.88942	0.880758	0.914137	0.794001	0.696503	0.966471	0.719769	0.789681	0.670863	0.725043	0.678052	0.856562	0.756878	0.685283	0.815196	0.811331
SRR2534048	0.125555	0.434519	0.67208	0.59958	0.661864	0.586407	0.597674	0.645388	0.493517	0.46506	0.472656	0.313504	0.542803	0.651293	0.672011	0.310691	0.40392	0.256606	0.310279	0.448758	0.480853	0.346436	0.662206	0.436633	0.431465	0.290843	0.450508	0.436059	0.4227	0.575297	0.592658	0.42745	0.668397	0.658072	0.58867	0.395048	0.273439	0.388876	0.820487	0.506615	0.520352	0.432832	0.46344	0.432429	0.734975	0.647722	0.713162	0.6798	0.658229
D047GQ	0.519919	0.203038	0.575984	0.413219	0.58687	0.515397	0.516585	0.526485	0.339627	0.371131	0.287697	0.399566	0.429334	0.44194	0.47297	0.511233	0.471393	0.613245	0.507696	0.401882	0.419006	0.326754	0.448876	0.343656	0.333606	0.491801	0.0758231	0.194073	0.19212	0.38633	0.364894	0.237218	0.491966	0.458512	0.491001	0.551308	0.522635	0.280649	0.649979	0.307246	0.220808	0.196409	0.063412	0.192723	0.584336	0.438233	0.595162	0.521557	0.489753
H034GQ	0.646458	0.351637	0.665189	0.481518	0.647941	0.576916	0.579754	0.580957	0.452845	0.47563	0.426513	0.532832	0.467251	0.317567	0.500064	0.627337	0.602601	0.726081	0.624469	0.497396	0.504247	0.487862	0.468026	0.48098	0.480171	0.606968	0.35217	0.339502	0.37073	0.271387	0.458658	0.42272	0.539138	0.491474	0.463545	0.65957	0.649182	0.446255	0.697495	0.404958	0.412379	0.349564	0.349507	0.347405	0.664737	0.352546	0.705558	0.545977	0.506487
H038GQ	0.561369	0.190395	0.624017	0.532178	0.567091	0.558697	0.540604	0.551302	0.416284	0.386342	0.28703	0.440638	0.473148	0.471989	0.589774	0.54139	0.511321	0.648487	0.541072	0.42617	0.439623	0.362549	0.564191	0.365617	0.356721	0.524665	0.280701	0.185856	0.269224	0.434205	0.444492	0.368362	0.540818	0.576977	0.545358	0.624522	0.564378	0.348137	0.70392	0.250723	0.341616	0.185165	0.295784	0.185761	0.632426	0.477893	0.481256	0.582384	0.566034
H041GQ	0.533892	0.252646	0.60421	0.466932	0.639094	0.541431	0.539933	0.544136	0.383011	0.431602	0.334512	0.45122	0.4707	0.418167	0.544706	0.560172	0.511122	0.626563	0.555334	0.460925	0.477994	0.378915	0.488955	0.4056	0.396368	0.537028	0.193088	0.244881	0.217839	0.418799	0.355867	0.296625	0.469955	0.511876	0.528395	0.590159	0.569092	0.33081	0.67418	0.362903	0.252737	0.257125	0.187566	0.258685	0.623862	0.435854	0.62532	0.491375	0.448734
ERR1550143	0.742688	0.533029	0.774041	0.636334	0.735594	0.698545	0.692545	0.688856	0.543105	0.630745	0.574746	0.641134	0.617409	0.495308	0.728374	0.732823	0.676202	0.821763	0.727751	0.652613	0.663874	0.587329	0.67741	0.607768	0.612486	0.709706	0.505248	0.522486	0.512851	0.477101	0.633082	0.561468	0.693208	0.711737	0.411397	0.767376	0.731819	0.565303	0.801355	0.587652	0.413459	0.531888	0.502516	0.53244	0.4832	0.374858	0.512834	0.714825	0.660751
ERR1550341	0.690021	0.467575	0.72177	0.608853	0.589071	0.668884	0.670095	0.680184	0.557058	0.555144	0.504285	0.567161	0.530146	0.308863	0.697978	0.652538	0.581622	0.771303	0.646255	0.576643	0.589322	0.517831	0.647836	0.533995	0.538923	0.629184	0.467918	0.448949	0.458225	0.380884	0.596353	0.548536	0.673747	0.680894	0.55729	0.734707	0.618688	0.528058	0.771782	0.524358	0.48044	0.463924	0.472951	0.463243	0.642149	0.388422	0.536937	0.675904	0.62196
ERR1550435	0.833692	0.636858	0.896107	0.798172	0.597294	0.772367	0.767827	0.682336	0.678358	0.6502	0.660925	0.669481	0.715422	0.711787	0.880753	0.775589	0.721565	0.905254	0.770213	0.681906	0.686039	0.630664	0.839798	0.629469	0.643543	0.754916	0.655014	0.634083	0.677362	0.628363	0.764346	0.732529	0.813669	0.863646	0.463873	0.852954	0.741444	0.64984	0.958732	0.682795	0.568693	0.635367	0.670626	0.637662	0.303203	0.557464	0.685594	0.798107	0.785777
ERR1550529	0.734793	0.540406	0.713668	0.647136	0.692294	0.594786	0.597188	0.589225	0.509632	0.555161	0.582587	0.59297	0.633677	0.62274	0.681089	0.682045	0.671686	0.807582	0.673241	0.576218	0.578527	0.565027	0.633152	0.563821	0.566705	0.659781	0.533568	0.541751	0.568462	0.589197	0.524958	0.568707	0.45848	0.656333	0.675295	0.704717	0.716751	0.518472	0.793605	0.578542	0.600927	0.538977	0.536229	0.539843	0.724203	0.593739	0.767384	0.0598677	0.107024
ERR1550589	0.741702	0.502958	0.725681	0.582213	0.698194	0.617165	0.618434	0.618713	0.523314	0.553241	0.56538	0.602708	0.558148	0.394199	0.586824	0.69166	0.687567	0.810618	0.679708	0.570191	0.567918	0.572829	0.558434	0.566903	0.568556	0.665319	0.507487	0.496383	0.537736	0.371579	0.555751	0.548629	0.57245	0.583683	0.541472	0.722332	0.721324	0.533062	0.762613	0.528161	0.569756	0.494095	0.506951	0.491734	0.714465	0.429968	0.779744	0.549109	0.526559
ERR1550634	0.774534	0.510959	0.816677	0.676089	0.525278	0.710663	0.703855	0.686868	0.615077	0.583517	0.548971	0.616343	0.57709	0.442634	0.76515	0.713951	0.649626	0.850187	0.701855	0.614544	0.621439	0.561669	0.718795	0.563543	0.571894	0.682538	0.536429	0.502458	0.532192	0.497763	0.666087	0.622583	0.73516	0.747032	0.424555	0.803059	0.678584	0.590181	0.853705	0.567467	0.401301	0.511134	0.54551	0.51634	0.435476	0.353796	0.605866	0.733004	0.698228
ERR1550664	0.725496	0.497319	0.704466	0.564242	0.697455	0.59208	0.593469	0.586464	0.512215	0.551367	0.54664	0.585495	0.54581	0.436867	0.609491	0.667608	0.6616	0.797325	0.659505	0.568242	0.567749	0.558666	0.547513	0.561549	0.563698	0.641235	0.498023	0.497551	0.520264	0.378976	0.501691	0.534041	0.450338	0.584272	0.528162	0.690267	0.709615	0.511159	0.776902	0.530895	0.565242	0.492013	0.497353	0.490211	0.711716	0.432062	0.786241	0.236051	0.217434
ERR1550740	0.731847	0.499279	0.709149	0.546708	0.694933	0.606382	0.607802	0.593139	0.512559	0.550712	0.56035	0.596487	0.527084	0.424352	0.590222	0.683717	0.660121	0.802615	0.671667	0.569133	0.570576	0.565726	0.528207	0.562791	0.56249	0.654772	0.499956	0.497781	0.529438	0.359286	0.495584	0.529411	0.457676	0.565756	0.531603	0.712603	0.71338	0.520224	0.76046	0.535059	0.570682	0.496225	0.501552	0.493183	0.718654	0.423934	0.790711	0.278569	0.253442
ERR1550772	0.769816	0.517452	0.739687	0.578396	0.707162	0.643801	0.637424	0.642203	0.550741	0.606324	0.553624	0.639972	0.544983	0.225161	0.637173	0.733208	0.682753	0.840639	0.723075	0.639449	0.647313	0.59304	0.594058	0.591583	0.598664	0.707481	0.507543	0.499026	0.506861	0.348842	0.576748	0.557387	0.643363	0.625063	0.374014	0.759	0.744696	0.571887	0.767576	0.553619	0.370888	0.513564	0.499579	0.511189	0.54374	0.223152	0.749706	0.646666	0.601604
ERR1550149	0.725709	0.492416	0.779641	0.650429	0.415515	0.69839	0.700222	0.703692	0.570169	0.455829	0.514188	0.56875	0.577517	0.585447	0.735049	0.6693	0.569225	0.80224	0.665843	0.482028	0.493706	0.529133	0.692828	0.462816	0.473568	0.651326	0.520227	0.48268	0.531712	0.527961	0.602719	0.578658	0.645757	0.719367	0.696915	0.762226	0.641699	0.544365	0.775973	0.542443	0.593247	0.487298	0.528113	0.495676	0.617439	0.581531	0.44722	0.678035	0.658452
ERR1550761	0.742643	0.487984	0.713055	0.574347	0.693867	0.609173	0.60987	0.633162	0.512419	0.551715	0.543474	0.599834	0.556569	0.308712	0.587075	0.696147	0.675357	0.811291	0.683016	0.573079	0.573292	0.565327	0.556924	0.562811	0.560842	0.667301	0.476934	0.466818	0.498726	0.349928	0.550111	0.541666	0.565539	0.581793	0.541947	0.724899	0.724041	0.530746	0.751793	0.514707	0.501558	0.481291	0.471152	0.481264	0.707416	0.362267	0.762568	0.573833	0.524324
ERR1550177	0.726238	0.524717	0.786902	0.685578	0.507052	0.673188	0.6672	0.627235	0.57195	0.530241	0.539088	0.565933	0.603682	0.62122	0.765335	0.669167	0.611471	0.798475	0.662333	0.55765	0.567531	0.525043	0.725921	0.512595	0.518261	0.647748	0.547186	0.526312	0.568445	0.522735	0.641514	0.611435	0.692833	0.750168	0.458993	0.758122	0.637309	0.543639	0.819164	0.571312	0.481632	0.522197	0.56146	0.527342	0.347874	0.486569	0.584471	0.690324	0.689173
ERR1550586	0.747915	0.485932	0.726155	0.554971	0.702253	0.610133	0.611162	0.615542	0.526012	0.562169	0.552189	0.607253	0.543138	0.370167	0.599554	0.69963	0.673869	0.819117	0.688202	0.587182	0.588852	0.568052	0.539271	0.567825	0.56862	0.671935	0.488432	0.486134	0.518114	0.338912	0.50527	0.546479	0.44613	0.574532	0.540371	0.724025	0.729722	0.53431	0.759311	0.516987	0.544544	0.483357	0.4904	0.480479	0.701674	0.398224	0.695005	0.437786	0.395875
ERR1550616	0.705402	0.453506	0.707237	0.520366	0.627843	0.584944	0.579159	0.580971	0.496676	0.528594	0.503273	0.574246	0.493934	0.287762	0.565597	0.665169	0.63554	0.774821	0.655283	0.554399	0.555795	0.534541	0.520529	0.52307	0.53665	0.63826	0.450303	0.442252	0.461147	0.254619	0.513419	0.506546	0.571888	0.552451	0.386912	0.690717	0.669751	0.50698	0.719093	0.483796	0.373694	0.450259	0.44707	0.445424	0.548923	0.14745	0.710302	0.554008	0.519432
ERR1550809	0.680565	0.449784	0.71763	0.525834	0.576975	0.589333	0.59084	0.5904	0.494242	0.513587	0.477711	0.554768	0.46943	0.464772	0.621149	0.645187	0.552591	0.753187	0.637131	0.537235	0.544532	0.507524	0.541837	0.505706	0.515486	0.618629	0.433913	0.447833	0.447705	0.379798	0.47371	0.501707	0.469192	0.589837	0.557516	0.682507	0.620605	0.477654	0.723588	0.489885	0.496432	0.450398	0.447044	0.453051	0.575723	0.420849	0.617605	0.270372	0.225495
ERR1550812	0.732947	0.481098	0.720489	0.571294	0.697619	0.61307	0.614541	0.606515	0.522697	0.54595	0.544924	0.602306	0.546755	0.380879	0.573981	0.685812	0.67449	0.805034	0.679104	0.5673	0.569258	0.570358	0.548029	0.563597	0.564388	0.664595	0.488976	0.474349	0.515108	0.347584	0.550347	0.539095	0.569818	0.571914	0.527036	0.720798	0.720477	0.530402	0.752003	0.506988	0.551227	0.47214	0.485939	0.46985	0.706394	0.416671	0.771276	0.551958	0.524639
ERR1550878	0.711806	0.468857	0.719659	0.535427	0.666456	0.608097	0.610103	0.572279	0.50417	0.538679	0.523937	0.582108	0.516158	0.381671	0.584913	0.670015	0.640158	0.782524	0.659975	0.560334	0.561096	0.544535	0.517028	0.537424	0.550378	0.643699	0.460548	0.461129	0.486047	0.325397	0.475384	0.513679	0.470463	0.558845	0.505708	0.69636	0.686545	0.505863	0.745685	0.506313	0.514537	0.466763	0.463531	0.465125	0.668082	0.372609	0.729838	0.255318	0.228109
ERR1550896	0.748166	0.512576	0.729407	0.585582	0.699542	0.620264	0.62174	0.625775	0.530379	0.555907	0.573772	0.604026	0.561083	0.40051	0.589849	0.693398	0.692385	0.814847	0.680576	0.574763	0.572306	0.575906	0.561451	0.568523	0.569994	0.66619	0.517408	0.506406	0.548511	0.38122	0.559714	0.555139	0.574808	0.586566	0.545808	0.723642	0.721904	0.537855	0.771178	0.537379	0.58013	0.503887	0.516091	0.500989	0.723236	0.434904	0.787094	0.550775	0.532431
ERR1550902	0.805202	0.558941	0.773833	0.662189	0.769912	0.659085	0.650702	0.651324	0.569242	0.637385	0.612876	0.667013	0.640062	0.342069	0.702763	0.761978	0.747833	0.874526	0.749976	0.661749	0.667755	0.623193	0.671042	0.633725	0.63117	0.734388	0.53609	0.542203	0.556338	0.397351	0.628349	0.60859	0.666392	0.691016	0.313684	0.787192	0.787448	0.594866	0.820177	0.591833	0.412715	0.553353	0.530011	0.552845	0.438201	0.299133	0.81035	0.663925	0.620455
ERR1550946	0.736777	0.502367	0.71275	0.551197	0.696601	0.601498	0.602893	0.598113	0.522249	0.55309	0.552893	0.592762	0.53502	0.400008	0.578595	0.675524	0.667693	0.808111	0.666454	0.568785	0.567073	0.56648	0.528516	0.564958	0.566876	0.648853	0.506445	0.50241	0.528248	0.358447	0.532237	0.542059	0.537663	0.558519	0.536639	0.699225	0.716812	0.521696	0.766041	0.534162	0.575892	0.497812	0.506144	0.494995	0.72577	0.431537	0.799441	0.521781	0.506534
ERR1550987	0.714169	0.477736	0.673928	0.51305	0.671695	0.580032	0.582731	0.604609	0.478193	0.536001	0.514299	0.586091	0.510707	0.364465	0.538884	0.672977	0.628695	0.789477	0.668044	0.560898	0.565152	0.546875	0.514116	0.538854	0.5468	0.650883	0.485077	0.471575	0.489708	0.330181	0.516564	0.5043	0.53997	0.53166	0.492966	0.703315	0.703216	0.517267	0.69676	0.502943	0.528721	0.470231	0.479991	0.467203	0.679052	0.394667	0.754275	0.559873	0.506889
ERR1551002	0.73294	0.497257	0.717993	0.546217	0.687861	0.60377	0.605568	0.590187	0.516365	0.548813	0.559514	0.597319	0.528027	0.396175	0.584606	0.684857	0.658773	0.804934	0.67316	0.567951	0.569506	0.566213	0.522584	0.560372	0.56173	0.658223	0.500154	0.494875	0.528053	0.354024	0.497001	0.534319	0.460744	0.560395	0.533291	0.713812	0.71561	0.522285	0.754657	0.532985	0.570219	0.493867	0.501524	0.490811	0.714533	0.423016	0.785751	0.349425	0.328994
ERR1551005	0.740884	0.496892	0.67873	0.517419	0.70331	0.600806	0.602056	0.598884	0.498605	0.558363	0.555178	0.602329	0.5182	0.432607	0.579923	0.692777	0.634571	0.813263	0.681356	0.578664	0.58061	0.571778	0.519981	0.568773	0.569484	0.664466	0.496728	0.495001	0.525533	0.359225	0.486048	0.522254	0.439976	0.553483	0.536348	0.721201	0.724928	0.527621	0.73598	0.532779	0.56515	0.493613	0.498207	0.490516	0.721812	0.431275	0.79453	0.304035	0.253033
ERR1551026	0.717662	0.469224	0.724679	0.538556	0.649892	0.614527	0.616239	0.612801	0.502823	0.532965	0.512818	0.581104	0.516539	0.3006	0.561137	0.676221	0.643536	0.78555	0.663882	0.556919	0.555833	0.543961	0.520388	0.533894	0.542562	0.64796	0.459064	0.450605	0.472795	0.305407	0.5192	0.517858	0.578781	0.555026	0.503508	0.702798	0.681496	0.513076	0.714801	0.497181	0.488291	0.463757	0.455542	0.462689	0.655184	0.329034	0.719866	0.564528	0.527646
ERR1551071	0.682178	0.415104	0.647226	0.498538	0.633665	0.553063	0.554136	0.572445	0.457479	0.504273	0.473521	0.55078	0.454015	0.171048	0.538428	0.643718	0.615401	0.755512	0.633813	0.531074	0.536235	0.501366	0.497846	0.505752	0.508699	0.618506	0.416473	0.39125	0.427542	0.314651	0.489801	0.474223	0.516127	0.523365	0.481206	0.672126	0.668406	0.482433	0.695057	0.44689	0.4186	0.409693	0.410636	0.407892	0.655007	0.188796	0.699474	0.51814	0.473616
ERR1551093	0.734998	0.497302	0.721861	0.55083	0.690873	0.611288	0.613664	0.597341	0.521583	0.546691	0.563182	0.595831	0.531892	0.394024	0.573315	0.682446	0.667672	0.803711	0.67114	0.564184	0.562906	0.562008	0.52105	0.557486	0.559724	0.655886	0.499553	0.4976	0.531363	0.352276	0.515632	0.538013	0.539058	0.556312	0.535194	0.712353	0.711493	0.521631	0.75961	0.529049	0.567952	0.493999	0.502094	0.489508	0.720059	0.424316	0.791847	0.507191	0.495042
ERR1551143	0.712203	0.485818	0.693453	0.536399	0.662437	0.595199	0.596701	0.604066	0.491709	0.531103	0.518662	0.574458	0.519472	0.365497	0.550131	0.665901	0.642257	0.783652	0.655542	0.553951	0.554755	0.540718	0.520337	0.533105	0.539036	0.638305	0.484574	0.472583	0.49597	0.345427	0.515127	0.507345	0.542725	0.54407	0.50365	0.693127	0.692613	0.511415	0.721357	0.508142	0.5404	0.475536	0.479744	0.47512	0.683015	0.396013	0.750387	0.550529	0.517475
ERR1551155	0.751773	0.494523	0.718916	0.576195	0.681419	0.601906	0.592757	0.596599	0.535499	0.576764	0.54874	0.620087	0.544501	0.260081	0.609272	0.712543	0.696218	0.823229	0.702355	0.608078	0.613539	0.565633	0.574505	0.573323	0.580903	0.686886	0.488959	0.478604	0.498955	0.321812	0.571175	0.551157	0.612193	0.596264	0.412414	0.739285	0.734896	0.553984	0.771452	0.525777	0.339392	0.489271	0.483645	0.486164	0.582216	0.219211	0.769678	0.605531	0.572921
ERR1551160	0.737917	0.470492	0.756994	0.532625	0.617939	0.641509	0.635628	0.629832	0.542962	0.56167	0.524044	0.607239	0.460483	0.23471	0.616943	0.700769	0.635024	0.809657	0.691011	0.592444	0.597039	0.555269	0.559181	0.55498	0.567172	0.673889	0.478221	0.456276	0.483123	0.265379	0.571551	0.545126	0.6366	0.599703	0.384442	0.729799	0.678867	0.542709	0.750659	0.500282	0.345002	0.466694	0.477029	0.462474	0.504533	0.140655	0.704349	0.633646	0.598486
ERR1551189	0.746911	0.500213	0.728356	0.584154	0.697607	0.618474	0.620021	0.622533	0.526708	0.554678	0.561575	0.602732	0.559499	0.384969	0.588315	0.692106	0.692334	0.813972	0.679745	0.574529	0.571966	0.57503	0.559978	0.566727	0.569222	0.665041	0.505279	0.492439	0.535671	0.366191	0.561844	0.553424	0.580418	0.585038	0.54446	0.722302	0.721081	0.535564	0.769012	0.5249	0.565453	0.491516	0.503869	0.488655	0.709545	0.419352	0.785039	0.550595	0.527485
ERR1551198	0.74012	0.503585	0.725138	0.552941	0.697922	0.614356	0.615793	0.599638	0.523739	0.554555	0.570054	0.596802	0.537291	0.400603	0.579689	0.68565	0.672803	0.809406	0.672921	0.570204	0.567794	0.568355	0.52419	0.565942	0.567776	0.657078	0.507574	0.503768	0.538237	0.359584	0.508315	0.545067	0.510189	0.560002	0.540803	0.71603	0.718963	0.525253	0.767418	0.535395	0.577206	0.499301	0.508154	0.496178	0.727006	0.4304	0.800746	0.475775	0.461428
ERR1550951	0.687582	0.462761	0.709053	0.509426	0.619169	0.60066	0.600531	0.597192	0.477234	0.515229	0.5091	0.563488	0.477232	0.318235	0.547334	0.656513	0.610611	0.759723	0.645849	0.530741	0.529319	0.517821	0.498801	0.515448	0.522799	0.628758	0.458402	0.453761	0.483054	0.291213	0.512811	0.499441	0.568379	0.535678	0.480422	0.68333	0.648285	0.49374	0.686344	0.485363	0.510989	0.455083	0.45739	0.451157	0.63307	0.347756	0.707413	0.561129	0.529331
ERR1551163	0.731126	0.488849	0.680356	0.581012	0.713172	0.623559	0.624035	0.643334	0.530658	0.58476	0.547755	0.602663	0.53988	0.132299	0.631682	0.695289	0.671438	0.80178	0.685037	0.616712	0.622628	0.549795	0.590506	0.567778	0.572079	0.669578	0.474324	0.465997	0.486052	0.409451	0.571913	0.537403	0.625211	0.617182	0.556486	0.723358	0.713838	0.538669	0.753646	0.526216	0.470681	0.484031	0.468395	0.480563	0.724729	0.321225	0.712732	0.622046	0.583713
ERR1551178	0.619895	0.340223	0.688419	0.438583	0.55032	0.603437	0.604131	0.582631	0.466765	0.465845	0.372178	0.507402	0.376217	0.3704	0.549068	0.607349	0.469852	0.710877	0.601557	0.491324	0.505086	0.448813	0.478757	0.448048	0.456173	0.581568	0.367451	0.33125	0.329237	0.204313	0.443724	0.416679	0.532566	0.515946	0.451425	0.684219	0.554848	0.444735	0.671833	0.397513	0.397684	0.345964	0.373433	0.342669	0.57376	0.332353	0.542693	0.59207	0.526269
ERR1550793	0.738252	0.491902	0.723864	0.570974	0.694965	0.60572	0.606962	0.614013	0.519658	0.551434	0.557619	0.599408	0.547323	0.378025	0.57351	0.686841	0.685619	0.808023	0.67566	0.569698	0.568487	0.566669	0.54923	0.563512	0.566185	0.659554	0.500803	0.489935	0.526269	0.35259	0.555337	0.54147	0.573716	0.571873	0.530181	0.714693	0.71872	0.528015	0.760222	0.520443	0.555097	0.484442	0.499256	0.481676	0.706868	0.41259	0.784089	0.544345	0.526159
ERR1550836	0.737342	0.474311	0.720139	0.559694	0.685068	0.609987	0.612197	0.615294	0.516984	0.546457	0.536121	0.594483	0.528088	0.328993	0.568383	0.684362	0.678767	0.805937	0.673569	0.568451	0.56804	0.561277	0.53511	0.553285	0.559518	0.658897	0.474756	0.457375	0.491925	0.330918	0.550273	0.532113	0.57444	0.564965	0.535815	0.712703	0.714164	0.527412	0.754971	0.503279	0.511099	0.466866	0.469956	0.466105	0.697323	0.362379	0.75951	0.549382	0.516821
ERR1550815	0.696339	0.423858	0.763468	0.55789	0.512581	0.642939	0.635876	0.621461	0.532948	0.494515	0.470256	0.547722	0.473759	0.36945	0.628469	0.635724	0.588352	0.769562	0.62459	0.51741	0.519404	0.506924	0.578576	0.491729	0.502786	0.606705	0.472847	0.419748	0.475139	0.232084	0.562979	0.543426	0.627897	0.614402	0.423607	0.722041	0.602709	0.511004	0.74046	0.46239	0.456962	0.417276	0.485229	0.421316	0.485657	0.289933	0.590803	0.615804	0.57841
SRR7636892	0.691919	0.482836	0.651121	0.642151	0.680428	0.557356	0.556076	0.61829	0.418856	0.532628	0.518332	0.559011	0.620275	0.50439	0.679297	0.662181	0.595636	0.770115	0.654028	0.560741	0.567922	0.526917	0.657579	0.532359	0.527323	0.639815	0.457128	0.466908	0.484236	0.570271	0.541968	0.528651	0.515553	0.669592	0.660105	0.693725	0.689978	0.494118	0.723162	0.517422	0.49326	0.482288	0.445821	0.48346	0.701972	0.530595	0.698567	0.586743	0.533671
SRR7635907	0.668185	0.500038	0.654336	0.66525	0.669539	0.548328	0.551715	0.611238	0.366667	0.533451	0.535614	0.540316	0.65211	0.576401	0.697474	0.643751	0.601661	0.74866	0.640377	0.553079	0.563197	0.502094	0.683083	0.522711	0.515345	0.628427	0.466402	0.494488	0.50507	0.58076	0.557698	0.528324	0.549814	0.68947	0.645358	0.674766	0.670102	0.473814	0.725958	0.541613	0.520004	0.500241	0.460549	0.498376	0.636943	0.587004	0.680216	0.606282	0.569924
D001YD	0.480264	0.131825	0.567016	0.449591	0.560383	0.497752	0.500049	0.522743	0.333984	0.287527	0.215864	0.364546	0.403464	0.45661	0.504083	0.47195	0.43309	0.564306	0.469703	0.346283	0.362875	0.302247	0.478674	0.300658	0.287468	0.453052	0.196796	0.136937	0.164416	0.376463	0.336388	0.262005	0.494468	0.492388	0.4849	0.539664	0.490683	0.232079	0.651187	0.20716	0.305321	0.132794	0.210069	0.136101	0.578888	0.445171	0.591451	0.523702	0.500651
D052YD	0.654657	0.47903	0.672157	0.629908	0.556492	0.498282	0.516145	0.609524	0.521342	0.52747	0.503164	0.522892	0.549948	0.377503	0.710466	0.611714	0.585755	0.722473	0.602127	0.557444	0.564353	0.474748	0.66638	0.508891	0.509394	0.585692	0.456877	0.463473	0.46655	0.465138	0.586662	0.547713	0.644175	0.692273	0.625238	0.681571	0.579249	0.478709	0.771484	0.519533	0.440702	0.477438	0.468532	0.477798	0.587367	0.47431	0.560985	0.638283	0.603907
ERR2790906	0.92676	0.719974	0.627385	0.694313	0.943384	0.81648	0.814745	0.836888	0.700002	0.781244	0.717866	0.803589	0.750009	0.793312	0.679478	0.898781	0.76489	1.00236	0.89614	0.810214	0.821157	0.768512	0.692825	0.781204	0.770331	0.879967	0.704914	0.714672	0.725119	0.793717	0.697681	0.725833	0.772022	0.686126	0.882951	0.924556	0.930903	0.731693	0.158795	0.679307	0.784745	0.723085	0.700342	0.720091	0.953265	0.815394	0.950334	0.835346	0.794467
ERR2790857	0.93501	0.729694	0.629842	0.699971	0.949642	0.823033	0.821859	0.846067	0.712585	0.787779	0.727781	0.809205	0.7552	0.802905	0.685101	0.904271	0.772021	1.01007	0.901689	0.819007	0.829959	0.774381	0.698227	0.787431	0.776199	0.885522	0.714166	0.72588	0.736001	0.802494	0.705909	0.733556	0.779553	0.6916	0.888921	0.930148	0.936538	0.738148	0.167364	0.690145	0.795309	0.734118	0.711592	0.730496	0.96671	0.823273	0.959298	0.839462	0.803387
ERR2790921	0.73003	0.493657	0.710489	0.540443	0.694315	0.606926	0.608288	0.59037	0.517754	0.548318	0.551909	0.59669	0.521898	0.40323	0.564564	0.682582	0.654131	0.804	0.672372	0.564331	0.566018	0.567299	0.511167	0.563184	0.562452	0.656206	0.498059	0.491978	0.525168	0.353505	0.495683	0.529762	0.505555	0.545598	0.528192	0.714916	0.717649	0.522725	0.73808	0.526722	0.572681	0.489801	0.497751	0.487107	0.723869	0.432708	0.790576	0.494128	0.474529
SRR2534034	0.881792	0.656085	0.951061	0.818164	0.369638	0.82968	0.832893	0.852713	0.710761	0.589049	0.671906	0.708663	0.748652	0.754722	0.896517	0.817426	0.719347	0.955276	0.811341	0.53869	0.522278	0.675536	0.856542	0.587226	0.61336	0.797088	0.685665	0.648016	0.693841	0.689186	0.771622	0.756011	0.814202	0.881839	0.874424	0.907763	0.788028	0.690535	0.956831	0.702951	0.760899	0.655659	0.698143	0.662945	0.857627	0.738553	0.66753	0.821986	0.806608
D019YD	0.725552	0.470598	0.709504	0.565863	0.682498	0.598752	0.597437	0.611089	0.502715	0.540155	0.530619	0.590485	0.545974	0.307729	0.57689	0.682601	0.664356	0.796176	0.672786	0.556866	0.556475	0.552123	0.546694	0.548118	0.548612	0.657476	0.46054	0.449623	0.480706	0.334657	0.540085	0.530519	0.563859	0.572254	0.530814	0.712981	0.710501	0.517975	0.738573	0.496633	0.484124	0.464252	0.454734	0.463379	0.644006	0.350863	0.749318	0.558893	0.514707
SRR2533880	0.31074	0.557152	0.657528	0.656726	0.762232	0.598935	0.613423	0.705138	0.561769	0.584589	0.571391	0.351825	0.621329	0.704262	0.723417	0.22629	0.521773	0.300971	0.231489	0.568308	0.597917	0.436557	0.712278	0.542913	0.533942	0.224574	0.534031	0.559308	0.540533	0.665237	0.661587	0.514498	0.699728	0.705066	0.645144	0.0777694	0.256634	0.460174	0.871723	0.610158	0.606644	0.552166	0.538212	0.55278	0.7752	0.685971	0.7874	0.700667	0.694969
SRR2533890	0.468935	0.437079	0.66027	0.44971	0.642276	0.572173	0.581541	0.605995	0.482784	0.508908	0.485504	0.363747	0.422962	0.425516	0.563613	0.461589	0.399883	0.54675	0.448971	0.49537	0.521072	0.399458	0.495897	0.474002	0.478388	0.429475	0.414725	0.436284	0.412529	0.388897	0.462426	0.409713	0.533428	0.536231	0.440792	0.469932	0.439196	0.419369	0.713508	0.480924	0.490036	0.436877	0.417529	0.433359	0.65615	0.4222	0.681052	0.543119	0.514146
H011YD	0.715976	0.482025	0.703595	0.556744	0.683072	0.594517	0.59709	0.577693	0.50262	0.535808	0.549337	0.576211	0.536157	0.441363	0.597682	0.663582	0.653568	0.784632	0.652098	0.553507	0.55238	0.546846	0.537617	0.545842	0.546984	0.63613	0.482499	0.483393	0.516484	0.403937	0.488908	0.521612	0.456603	0.574916	0.520509	0.694996	0.694049	0.501439	0.771002	0.52063	0.550488	0.479332	0.485259	0.47519	0.703303	0.43171	0.776399	0.190752	0.17976
ERR1683983	0.737543	0.504826	0.71143	0.568813	0.691627	0.610368	0.611817	0.6164	0.515683	0.548887	0.557987	0.599488	0.543684	0.401627	0.572718	0.687476	0.673684	0.806674	0.676557	0.56519	0.564795	0.570599	0.544276	0.563447	0.56386	0.662034	0.509166	0.495053	0.534947	0.37669	0.546752	0.536465	0.56583	0.56918	0.533643	0.720615	0.718559	0.530723	0.752387	0.531815	0.57348	0.496569	0.50677	0.493565	0.721046	0.434387	0.793972	0.549005	0.522885
SRR7636737	0.672494	0.405302	0.745937	0.522254	0.517391	0.638135	0.640407	0.620042	0.512578	0.473146	0.459447	0.524783	0.41309	0.324199	0.567726	0.61252	0.569896	0.742828	0.600872	0.49159	0.489748	0.492589	0.516083	0.475539	0.486343	0.584803	0.463659	0.394917	0.462051	0.340083	0.538466	0.514433	0.597825	0.559912	0.557669	0.695316	0.578254	0.48358	0.723616	0.437756	0.521358	0.39569	0.473615	0.393193	0.608675	0.354634	0.613426	0.564799	0.553283
ERR2790880	0.943211	0.720579	0.719012	0.685729	0.928145	0.813564	0.812395	0.833765	0.708724	0.770151	0.721827	0.81215	0.738769	0.777132	0.664122	0.907698	0.774872	1.01713	0.904856	0.801224	0.812216	0.776682	0.675103	0.779568	0.770189	0.889052	0.710656	0.71678	0.736894	0.781165	0.68975	0.73836	0.758339	0.668661	0.882131	0.93393	0.940688	0.734419	0.161302	0.671187	0.786542	0.722481	0.707287	0.72036	0.958564	0.801685	0.974577	0.816332	0.775133
ERR1684092	0.758826	0.609247	0.411417	0.676697	0.863312	0.677988	0.674142	0.717083	0.60949	0.704862	0.621111	0.689077	0.714168	0.706444	0.751602	0.764735	0.669808	0.796837	0.759061	0.730868	0.744917	0.661375	0.732164	0.701084	0.690194	0.741055	0.572772	0.602188	0.584232	0.695677	0.627166	0.584186	0.665885	0.735167	0.762302	0.776512	0.798127	0.624883	0.69366	0.645297	0.643399	0.616766	0.562783	0.614138	0.850266	0.719124	0.783209	0.742617	0.671338
ERR2790903	0.943684	0.726035	0.686852	0.693232	0.934093	0.817515	0.816399	0.840285	0.712828	0.774621	0.724932	0.811247	0.746156	0.784612	0.674318	0.907079	0.773416	1.01735	0.904241	0.80922	0.820271	0.776729	0.684996	0.782072	0.772072	0.888376	0.715407	0.722182	0.740695	0.790695	0.692117	0.738528	0.762287	0.678564	0.886144	0.933307	0.940137	0.736274	0.167711	0.680831	0.791471	0.728093	0.711831	0.726174	0.963926	0.807782	0.971373	0.821531	0.782652
D016YD	0.557583	0.233596	0.638372	0.398525	0.553847	0.540152	0.542356	0.531932	0.395301	0.385693	0.292457	0.449867	0.358528	0.31268	0.474571	0.549297	0.490679	0.643197	0.543781	0.416745	0.433865	0.38375	0.427928	0.371248	0.383904	0.525363	0.276989	0.233484	0.254759	0.218314	0.392282	0.336427	0.505189	0.45654	0.402697	0.595595	0.556382	0.344096	0.643074	0.276532	0.370309	0.229996	0.285747	0.229112	0.596238	0.312103	0.617935	0.516873	0.487723
D049YD	0.680314	0.497294	0.721536	0.663803	0.61223	0.600668	0.593075	0.632763	0.543476	0.571537	0.522138	0.56961	0.595115	0.504092	0.736043	0.662191	0.614505	0.75545	0.658484	0.599081	0.608731	0.527413	0.697981	0.551264	0.553881	0.643715	0.464191	0.487695	0.484418	0.481033	0.598562	0.555	0.666632	0.719937	0.490432	0.71368	0.63105	0.507457	0.75808	0.539832	0.347739	0.498719	0.471737	0.498176	0.372898	0.384285	0.575905	0.668525	0.649578
H054GQ	0.691552	0.442659	0.704605	0.536002	0.660082	0.602581	0.606143	0.595011	0.48438	0.50176	0.503525	0.555014	0.511193	0.368438	0.53625	0.645144	0.637846	0.760982	0.637093	0.518379	0.517728	0.522477	0.512069	0.511715	0.51494	0.622854	0.451609	0.437048	0.477896	0.327476	0.515484	0.493075	0.564285	0.537509	0.494988	0.682074	0.672003	0.482627	0.729928	0.467009	0.515287	0.434789	0.4498	0.430981	0.693633	0.399985	0.759288	0.53902	0.52658
SRR9211720	0.739109	0.563238	0.668883	0.670751	0.697308	0.619347	0.595355	0.589267	0.554127	0.616146	0.602022	0.614018	0.654171	0.431006	0.734612	0.702819	0.693303	0.812283	0.691969	0.647864	0.655029	0.561687	0.677458	0.596797	0.59944	0.674933	0.51246	0.556132	0.541904	0.587628	0.568357	0.585125	0.547144	0.702805	0.676726	0.724647	0.723959	0.549404	0.811035	0.612681	0.484877	0.568818	0.515741	0.567459	0.734195	0.53405	0.715758	0.42024	0.392794
SRR9211682	0.705074	0.502262	0.693637	0.588854	0.637308	0.59467	0.596031	0.594515	0.501581	0.551651	0.532444	0.580984	0.580522	0.397227	0.665977	0.673678	0.62496	0.779706	0.662802	0.58092	0.588592	0.529133	0.599319	0.540281	0.546661	0.644626	0.468622	0.492627	0.484487	0.513276	0.496209	0.535669	0.494587	0.632345	0.627785	0.695129	0.676933	0.506129	0.723164	0.547533	0.483875	0.507144	0.469848	0.507391	0.678257	0.466785	0.684192	0.267195	0.234556
D055YD	0.814349	0.526096	0.823555	0.476312	0.8016	0.726633	0.729519	0.685083	0.60323	0.62494	0.541702	0.68815	0.491304	0.593325	0.319372	0.781042	0.676189	0.894639	0.773593	0.644515	0.65047	0.642188	0.356995	0.638073	0.636145	0.758264	0.543689	0.528831	0.544823	0.528439	0.50133	0.573445	0.650993	0.357122	0.65252	0.813966	0.802935	0.599255	0.635091	0.407867	0.621772	0.523762	0.536256	0.518739	0.829189	0.586674	0.881177	0.674655	0.651219
D050YD	0.576717	0.261357	0.626708	0.529536	0.652622	0.568602	0.57075	0.584995	0.436842	0.449955	0.326518	0.469757	0.495503	0.501985	0.594906	0.569415	0.522615	0.664197	0.563654	0.482014	0.500171	0.395416	0.563241	0.425116	0.420523	0.546528	0.283237	0.266847	0.266218	0.440232	0.448228	0.365812	0.538391	0.575212	0.552246	0.618739	0.5869	0.36474	0.704418	0.32597	0.373342	0.265744	0.292792	0.26649	0.629674	0.503871	0.427265	0.584671	0.55763
SRR2533887	0.626301	0.440861	0.637718	0.477992	0.659071	0.543135	0.550267	0.552062	0.480998	0.505884	0.487257	0.502785	0.463807	0.515328	0.538632	0.590075	0.544955	0.703365	0.583612	0.500564	0.519935	0.463787	0.487923	0.496309	0.50115	0.566125	0.432125	0.447816	0.432778	0.460637	0.425965	0.419035	0.410727	0.506516	0.495198	0.607502	0.614397	0.4468	0.732785	0.47345	0.506391	0.444853	0.431613	0.440627	0.690827	0.491494	0.727457	0.251437	0.227088
ERR1684017	0.733498	0.56044	0.548872	0.596769	0.83241	0.660651	0.656429	0.68718	0.576324	0.672053	0.588163	0.661905	0.640756	0.639981	0.682625	0.743388	0.627535	0.78698	0.736463	0.700534	0.711034	0.629345	0.651989	0.669325	0.656945	0.71827	0.526252	0.553118	0.541926	0.625838	0.572226	0.540283	0.627944	0.654478	0.713504	0.771362	0.772498	0.589461	0.668334	0.603921	0.594788	0.568785	0.51721	0.563533	0.821725	0.65028	0.775343	0.698546	0.629113
ERR1684023	0.793068	0.648046	0.49327	0.745118	0.879331	0.697827	0.694724	0.757225	0.630343	0.719839	0.677056	0.709108	0.78125	0.744088	0.817589	0.790811	0.72853	0.824538	0.786658	0.755052	0.764505	0.686352	0.799099	0.716982	0.705238	0.772305	0.611992	0.639864	0.655094	0.751788	0.695519	0.638938	0.726319	0.802189	0.807286	0.795828	0.820583	0.64745	0.794218	0.705378	0.680569	0.651783	0.608964	0.649841	0.865769	0.753389	0.818043	0.760563	0.703851
ERR1684028	0.755527	0.577722	0.490343	0.635895	0.839229	0.667121	0.662889	0.704146	0.586647	0.681215	0.627507	0.67052	0.686018	0.646715	0.726038	0.754481	0.661879	0.806994	0.750632	0.712845	0.723291	0.643404	0.683502	0.679544	0.666891	0.733774	0.543024	0.569211	0.578668	0.655125	0.571839	0.564489	0.606395	0.695908	0.736317	0.77918	0.783819	0.601108	0.680833	0.643211	0.600964	0.584954	0.536196	0.579347	0.829094	0.654336	0.771691	0.665221	0.604992
ERR1684010	0.722961	0.55321	0.572979	0.586943	0.800853	0.636224	0.63116	0.692881	0.549384	0.647278	0.608156	0.639969	0.617623	0.509056	0.676481	0.728297	0.657613	0.773506	0.720062	0.676392	0.686256	0.607687	0.639394	0.644987	0.632832	0.700663	0.521175	0.545675	0.554186	0.513443	0.601863	0.536115	0.639625	0.656654	0.606176	0.756449	0.755754	0.570558	0.670815	0.611585	0.59804	0.557816	0.520014	0.552654	0.797797	0.531454	0.772568	0.676745	0.598214
ERR1683966	0.735172	0.490357	0.571655	0.544004	0.733095	0.59276	0.589588	0.62204	0.506216	0.577578	0.533645	0.609976	0.585921	0.569767	0.633075	0.700472	0.596226	0.809117	0.691595	0.610775	0.620768	0.569055	0.586495	0.583803	0.57322	0.672292	0.467795	0.48738	0.503247	0.561099	0.484834	0.504344	0.454255	0.603206	0.653119	0.726195	0.73248	0.530378	0.634454	0.544826	0.545207	0.494696	0.464795	0.49376	0.742548	0.571635	0.758015	0.336759	0.274196
ERR1684076	0.80321	0.642678	0.44688	0.701788	0.894666	0.712641	0.708499	0.761775	0.64784	0.737739	0.667219	0.724385	0.741839	0.715367	0.775844	0.802326	0.724668	0.835169	0.794957	0.77226	0.781958	0.700179	0.755621	0.735242	0.723063	0.778435	0.606727	0.631303	0.623128	0.718499	0.67486	0.61132	0.712695	0.759791	0.783933	0.817069	0.831766	0.665416	0.733177	0.688445	0.673002	0.647702	0.595946	0.644595	0.880114	0.723405	0.824782	0.772762	0.703536
ERR1684341	0.85797	0.708221	0.693372	0.842756	0.903466	0.737287	0.739828	0.790938	0.663234	0.746438	0.729435	0.73148	0.843223	0.633456	0.884525	0.810464	0.817557	0.913195	0.805964	0.779633	0.789894	0.711916	0.866858	0.74329	0.732988	0.793477	0.6612	0.684503	0.693799	0.793865	0.752027	0.723245	0.757714	0.871678	0.852677	0.812991	0.848598	0.677522	0.922994	0.749224	0.680926	0.705112	0.653373	0.709805	0.888018	0.741099	0.823996	0.782498	0.735131
ERR1684347	0.736314	0.487076	0.710796	0.56721	0.689715	0.609006	0.610483	0.615033	0.512595	0.546002	0.542001	0.597748	0.542323	0.381566	0.571716	0.686858	0.672298	0.806603	0.676431	0.565683	0.566577	0.568202	0.543125	0.560299	0.561781	0.661063	0.491489	0.475646	0.517758	0.357356	0.543763	0.533174	0.562975	0.567086	0.531659	0.71783	0.718857	0.527578	0.747464	0.514561	0.553863	0.478432	0.489282	0.476626	0.700494	0.415195	0.7725	0.549671	0.509082
D067GQ	0.523698	0.216111	0.564663	0.433877	0.582268	0.5072	0.50999	0.519348	0.318886	0.362056	0.291289	0.395351	0.443208	0.440817	0.487025	0.508681	0.486048	0.612428	0.507282	0.398871	0.414004	0.323197	0.461174	0.334072	0.323654	0.493381	0.0754259	0.207391	0.211492	0.396696	0.358	0.233556	0.486976	0.472642	0.493605	0.540852	0.515686	0.267974	0.647601	0.310192	0.207829	0.206489	0.0673224	0.202554	0.579418	0.434677	0.594565	0.51343	0.485393
H027GQ	0.67401	0.417715	0.739005	0.615416	0.403712	0.542251	0.547135	0.663936	0.50117	0.402695	0.425575	0.512348	0.543071	0.583894	0.699501	0.623708	0.506663	0.752894	0.618468	0.430366	0.441839	0.463139	0.661555	0.393564	0.403936	0.603671	0.452967	0.411083	0.452821	0.497195	0.552437	0.519657	0.608201	0.688317	0.657106	0.717462	0.582585	0.477322	0.768392	0.467352	0.52517	0.413466	0.462833	0.422266	0.633524	0.565325	0.456889	0.645172	0.627702
H040GQ	0.719659	0.517243	0.646847	0.735945	0.7952	0.691653	0.693953	0.697499	0.559808	0.608372	0.557769	0.603586	0.720619	0.504419	0.772882	0.687094	0.709711	0.777039	0.684652	0.635528	0.644869	0.570357	0.749644	0.600037	0.589745	0.673199	0.490371	0.500981	0.512658	0.640062	0.63864	0.578318	0.699419	0.765123	0.724421	0.705407	0.711083	0.535327	0.847041	0.556832	0.506676	0.515523	0.484662	0.51696	0.778584	0.6115	0.711093	0.70486	0.678345
H070YD	0.505793	0.0584178	0.605356	0.443127	0.547424	0.523231	0.525169	0.543029	0.361403	0.310292	0.199766	0.383604	0.398997	0.412252	0.501169	0.47754	0.445219	0.59555	0.479053	0.350506	0.364399	0.307359	0.473763	0.28942	0.283968	0.463656	0.180921	0.0607155	0.165716	0.351644	0.366599	0.280743	0.509223	0.487261	0.495514	0.57668	0.501082	0.287097	0.663049	0.179874	0.266518	0.0663849	0.197489	0.063704	0.591406	0.397527	0.574008	0.531439	0.51085
H073YD	0.485175	0.0478592	0.593343	0.434093	0.542122	0.514508	0.516957	0.529146	0.349713	0.300269	0.187171	0.360851	0.385065	0.445131	0.48918	0.466539	0.429998	0.578582	0.464635	0.330737	0.349563	0.293972	0.464818	0.274872	0.273102	0.448943	0.176706	0.0605593	0.150545	0.352574	0.358503	0.268695	0.496828	0.477022	0.482305	0.556622	0.486875	0.265174	0.654229	0.168703	0.290104	0.0518633	0.189829	0.0489577	0.587076	0.428471	0.586463	0.526132	0.501303
H070GQ	0.676291	0.457422	0.662497	0.599036	0.715418	0.623181	0.624996	0.64118	0.517063	0.56938	0.510544	0.568207	0.57945	0.304069	0.65337	0.655677	0.645887	0.757238	0.650632	0.595283	0.606846	0.51223	0.616397	0.550209	0.550163	0.634293	0.427271	0.446142	0.439531	0.422877	0.559552	0.494681	0.622245	0.639794	0.511594	0.686339	0.675415	0.497027	0.764168	0.506359	0.405565	0.45783	0.421526	0.454999	0.678121	0.393931	0.608016	0.642358	0.605731
D018YD	0.626509	0.363176	0.658903	0.54903	0.634424	0.569952	0.571805	0.550447	0.430756	0.450212	0.412676	0.500864	0.538976	0.536017	0.595555	0.601288	0.573181	0.705472	0.59767	0.472999	0.482888	0.459053	0.546958	0.454811	0.451123	0.582195	0.369668	0.365424	0.398605	0.470164	0.431036	0.440848	0.408657	0.572635	0.581506	0.627017	0.622286	0.410609	0.718293	0.399252	0.44499	0.363233	0.371434	0.363437	0.646479	0.506279	0.648736	0.218343	0.200841
D015YD	0.723646	0.524244	0.708363	0.647095	0.683277	0.594788	0.597844	0.579198	0.507006	0.539974	0.576037	0.579438	0.630638	0.613389	0.676525	0.670922	0.671988	0.793073	0.664202	0.558193	0.558713	0.556094	0.629547	0.548284	0.550541	0.651413	0.516973	0.529112	0.565387	0.578409	0.520817	0.56665	0.458196	0.653909	0.669329	0.691404	0.702885	0.505766	0.790262	0.561117	0.586217	0.524098	0.522703	0.523333	0.714335	0.585651	0.760497	0.0771141	0.135125
D031YD	0.704141	0.502293	0.698428	0.635637	0.674687	0.586445	0.590727	0.567398	0.490801	0.522263	0.55365	0.565583	0.619465	0.60676	0.662024	0.657916	0.657671	0.774234	0.653131	0.538874	0.541017	0.538598	0.618371	0.531303	0.532871	0.641094	0.496076	0.507623	0.542906	0.562056	0.509741	0.548666	0.462459	0.642405	0.654277	0.683015	0.68756	0.48707	0.780451	0.539134	0.565898	0.503251	0.501456	0.501	0.711521	0.577426	0.771476	0.0683639	0.136275
D045YD	0.693962	0.442973	0.697169	0.536025	0.66685	0.594392	0.597592	0.581444	0.48669	0.510266	0.510331	0.563839	0.510436	0.376322	0.538655	0.652922	0.639114	0.767959	0.644991	0.525514	0.528343	0.528127	0.512333	0.521888	0.523087	0.629876	0.449591	0.443225	0.476691	0.327222	0.51051	0.493081	0.550652	0.537674	0.498779	0.686746	0.68071	0.483271	0.730397	0.474597	0.518551	0.439538	0.450861	0.435503	0.699527	0.407385	0.760332	0.527317	0.513505
D041YD	0.776744	0.59925	0.729851	0.724349	0.735624	0.666475	0.643285	0.568242	0.60214	0.66356	0.632916	0.66075	0.698875	0.472747	0.775391	0.746438	0.72819	0.846567	0.738949	0.693191	0.702952	0.605892	0.743617	0.641947	0.646385	0.72238	0.552939	0.5944	0.576319	0.608397	0.653098	0.626132	0.712892	0.757281	0.384586	0.761362	0.759263	0.590799	0.862138	0.645569	0.39424	0.604948	0.555929	0.602202	0.417136	0.46338	0.737141	0.701862	0.679445
D039YD	0.748769	0.563778	0.70687	0.720185	0.723714	0.651382	0.624912	0.536908	0.569498	0.642249	0.598617	0.638531	0.671813	0.415112	0.760809	0.729334	0.717572	0.822569	0.723457	0.668586	0.676388	0.592068	0.731587	0.624972	0.626528	0.709353	0.53005	0.54946	0.556806	0.59684	0.639364	0.607333	0.704749	0.750406	0.513763	0.746588	0.736922	0.576108	0.823463	0.604345	0.352134	0.563969	0.5262	0.561532	0.541465	0.415901	0.734468	0.695425	0.669559
D033YD	0.76381	0.542188	0.816688	0.711639	0.602653	0.702185	0.695071	0.646489	0.608273	0.590981	0.567442	0.618803	0.626253	0.525851	0.79067	0.709999	0.674528	0.839446	0.698914	0.614548	0.621031	0.565922	0.743029	0.578014	0.58373	0.681056	0.549409	0.530779	0.555486	0.508536	0.670361	0.646311	0.726225	0.773492	0.343843	0.800253	0.676561	0.58445	0.870948	0.592641	0.422592	0.53998	0.561449	0.546222	0.285297	0.418248	0.635787	0.724139	0.683521
D043YD	0.665146	0.394888	0.686161	0.491753	0.650815	0.588867	0.591937	0.563425	0.467125	0.482605	0.461917	0.53816	0.472083	0.346848	0.509388	0.627929	0.602331	0.742264	0.621951	0.500879	0.504885	0.500957	0.468848	0.494271	0.494711	0.605245	0.404045	0.393512	0.427607	0.278195	0.47137	0.460369	0.523866	0.497722	0.47228	0.661694	0.654468	0.454757	0.708338	0.426638	0.474261	0.391646	0.405287	0.387487	0.670497	0.376457	0.7275	0.51632	0.488391
D046YD	0.673239	0.452711	0.674651	0.578208	0.668874	0.607463	0.607401	0.630911	0.472416	0.537979	0.512031	0.544294	0.559846	0.287504	0.646633	0.639437	0.597487	0.753351	0.628296	0.564289	0.573881	0.50209	0.60652	0.524214	0.51977	0.612475	0.408549	0.437749	0.437881	0.420494	0.535895	0.495949	0.596623	0.631073	0.535041	0.675335	0.668213	0.474944	0.743993	0.506651	0.444306	0.453329	0.406394	0.451986	0.667723	0.400043	0.642223	0.606198	0.555422
D047YD	0.694919	0.463045	0.76876	0.66038	0.611588	0.663766	0.657777	0.598717	0.550761	0.545236	0.489626	0.567339	0.575008	0.550292	0.728086	0.665374	0.621123	0.776963	0.662451	0.573959	0.58649	0.513454	0.6947	0.526066	0.533303	0.646421	0.473503	0.455644	0.471311	0.464638	0.608537	0.562242	0.680216	0.717793	0.309111	0.739848	0.625407	0.513429	0.821383	0.508946	0.351609	0.464342	0.48405	0.462739	0.281459	0.396315	0.650815	0.679372	0.666925
D048YD	0.70653	0.504759	0.754128	0.572192	0.459575	0.604535	0.592888	0.600291	0.565123	0.558362	0.477811	0.571781	0.49516	0.499695	0.661084	0.659979	0.491204	0.785977	0.659169	0.592384	0.602433	0.521932	0.619361	0.541076	0.545666	0.645549	0.498411	0.491145	0.498446	0.504497	0.52672	0.565473	0.660337	0.642687	0.678631	0.744981	0.62991	0.529927	0.757467	0.456195	0.471323	0.506082	0.505667	0.504479	0.614411	0.524493	0.52552	0.691471	0.678416
D054YD	0.702679	0.500616	0.697277	0.631979	0.674248	0.58792	0.592223	0.566364	0.491983	0.520623	0.551924	0.565547	0.615947	0.607049	0.658316	0.654839	0.655319	0.77154	0.651618	0.537366	0.540477	0.538098	0.614818	0.530854	0.531757	0.639436	0.494312	0.505613	0.541124	0.560918	0.508628	0.546065	0.462903	0.638907	0.651924	0.682038	0.686592	0.487146	0.779883	0.537252	0.564376	0.501479	0.499515	0.499088	0.712428	0.577509	0.770419	0.0688067	0.139625
D051YD	0.61668	0.328062	0.669431	0.428132	0.588874	0.588056	0.589375	0.573062	0.454848	0.45941	0.37423	0.50446	0.407779	0.244714	0.539098	0.602524	0.506856	0.69886	0.597401	0.487659	0.501885	0.446878	0.462325	0.445417	0.450093	0.579276	0.326397	0.312927	0.314677	0.239018	0.426752	0.404399	0.527496	0.511947	0.449043	0.642804	0.599923	0.412447	0.664808	0.373332	0.367631	0.327418	0.32673	0.328585	0.629887	0.296997	0.598623	0.543354	0.504654
D059YD	0.65648	0.399226	0.686497	0.506325	0.64474	0.59112	0.593896	0.580341	0.46628	0.474608	0.459948	0.532065	0.479895	0.353793	0.512666	0.622015	0.60619	0.731758	0.61662	0.492485	0.495803	0.495958	0.483111	0.486103	0.486818	0.601346	0.412698	0.393704	0.430726	0.299164	0.497183	0.455946	0.552707	0.51159	0.465835	0.659007	0.645715	0.455137	0.705247	0.425958	0.479282	0.391415	0.408659	0.388149	0.675158	0.383955	0.733107	0.537507	0.519592
D066YD	0.703587	0.455927	0.670188	0.541755	0.661641	0.574976	0.571576	0.567191	0.490393	0.540435	0.51724	0.576842	0.520788	0.250728	0.60861	0.66911	0.641757	0.779195	0.660772	0.567448	0.576272	0.518055	0.547951	0.53889	0.537774	0.643963	0.430544	0.445699	0.457057	0.353433	0.479524	0.506341	0.472219	0.579645	0.509345	0.697254	0.69569	0.497394	0.740306	0.495905	0.429615	0.456787	0.431737	0.454572	0.688479	0.351544	0.723215	0.401394	0.365304
D069YD	0.524519	0.240361	0.550841	0.453796	0.615637	0.511451	0.51463	0.522478	0.360518	0.398075	0.263263	0.42751	0.440277	0.427864	0.520318	0.527743	0.451029	0.614646	0.525842	0.44825	0.467401	0.349187	0.489356	0.379563	0.371327	0.509918	0.227868	0.244082	0.183335	0.392575	0.360189	0.280493	0.48961	0.499998	0.489778	0.56416	0.530209	0.305481	0.638872	0.305926	0.270161	0.249937	0.223888	0.249059	0.595061	0.427292	0.576776	0.549269	0.511981
H051YD	0.511906	0.0442266	0.610406	0.439448	0.529155	0.53019	0.53268	0.537115	0.3535	0.287201	0.190431	0.375203	0.390389	0.437529	0.489041	0.468155	0.447082	0.601274	0.468292	0.328885	0.34129	0.307738	0.464521	0.2769	0.277267	0.454577	0.184039	0.0531016	0.187463	0.352244	0.357193	0.28743	0.498989	0.478873	0.495802	0.577695	0.495714	0.285987	0.656977	0.162987	0.296653	0.0391496	0.203258	0.0428935	0.590048	0.419284	0.584547	0.522574	0.500713
H057GQ	0.692438	0.44671	0.705614	0.53624	0.653539	0.599916	0.603398	0.588427	0.486219	0.505392	0.506089	0.559918	0.509868	0.365212	0.537513	0.647813	0.637996	0.763105	0.640699	0.522745	0.524494	0.524737	0.511939	0.513099	0.518145	0.627204	0.454114	0.440779	0.478951	0.327386	0.511594	0.492728	0.561099	0.538328	0.493679	0.68178	0.675099	0.486842	0.72281	0.47265	0.516998	0.438153	0.4518	0.435852	0.685106	0.397405	0.743547	0.529541	0.515436
ERR1550379	0.810198	0.617894	0.877846	0.770723	0.526876	0.75997	0.754852	0.692868	0.666305	0.607864	0.636131	0.646093	0.692103	0.722164	0.856861	0.750779	0.687717	0.888177	0.746546	0.636632	0.647208	0.605343	0.816149	0.588274	0.597066	0.731535	0.645588	0.622125	0.661737	0.622042	0.741136	0.705557	0.789069	0.838592	0.432543	0.838972	0.718827	0.629205	0.923207	0.666877	0.569508	0.616674	0.659303	0.620561	0.281807	0.566531	0.627048	0.788603	0.788418
ERR2790874	0.718111	0.495805	0.679925	0.552205	0.688759	0.576858	0.578083	0.570203	0.494276	0.54661	0.507433	0.588419	0.53881	0.555349	0.602834	0.674559	0.605985	0.79465	0.665753	0.569617	0.575042	0.551227	0.539604	0.555846	0.555161	0.648232	0.482622	0.49637	0.498617	0.504653	0.449469	0.505929	0.409159	0.574943	0.596737	0.698484	0.709942	0.511862	0.690537	0.509415	0.557425	0.496499	0.481619	0.496251	0.708286	0.526316	0.772266	0.205124	0.164202
ERR2790844	0.941041	0.714756	0.782193	0.675888	0.9134	0.810894	0.80971	0.825741	0.703634	0.761047	0.713122	0.806675	0.727115	0.774577	0.64548	0.90356	0.764798	1.01589	0.901456	0.788969	0.799589	0.773314	0.662152	0.7706	0.76302	0.885083	0.708737	0.710796	0.733153	0.77026	0.683466	0.73306	0.752617	0.654707	0.871952	0.929169	0.936391	0.731874	0.193487	0.662115	0.7862	0.716226	0.704851	0.713916	0.952111	0.793618	0.979069	0.809469	0.77303
SRR2534043	0.699076	0.459039	0.733278	0.48667	0.55162	0.627564	0.628827	0.615343	0.511152	0.526455	0.498551	0.565631	0.44114	0.331795	0.598297	0.660077	0.543342	0.770886	0.649078	0.549403	0.556513	0.523002	0.512515	0.518902	0.528178	0.630412	0.443023	0.452364	0.464828	0.286993	0.48134	0.509354	0.543406	0.564845	0.533235	0.696769	0.634562	0.493411	0.702077	0.486032	0.504686	0.459204	0.447869	0.457856	0.634962	0.358495	0.616454	0.552224	0.522828
SRR2534056	0.677906	0.496448	0.690312	0.567537	0.61536	0.575544	0.577984	0.545042	0.481419	0.514078	0.519703	0.553879	0.552086	0.551221	0.62546	0.632569	0.589444	0.752293	0.624978	0.532944	0.536642	0.51813	0.562133	0.512831	0.525699	0.608629	0.486818	0.499362	0.510143	0.511124	0.476606	0.519358	0.44606	0.59793	0.605168	0.655246	0.648518	0.47923	0.732661	0.534002	0.549578	0.494884	0.489833	0.49522	0.667758	0.52136	0.707502	0.139609	0.168013
SRR2533839	0.72265	0.497714	0.676084	0.562193	0.691814	0.601351	0.601645	0.571641	0.476979	0.542825	0.500689	0.589854	0.560948	0.610691	0.607153	0.679526	0.558445	0.806919	0.675612	0.562992	0.570131	0.556584	0.561314	0.556218	0.552058	0.658839	0.487017	0.497442	0.503996	0.547926	0.39119	0.508066	0.021897	0.580595	0.653442	0.711513	0.721287	0.519075	0.732032	0.503306	0.571664	0.498443	0.485274	0.497967	0.731497	0.588293	0.755637	0.476734	0.432354
D036GQ	0.504409	0.0778273	0.607565	0.462243	0.508983	0.526734	0.529588	0.530058	0.355553	0.244878	0.200814	0.364091	0.405635	0.451735	0.506321	0.459396	0.442888	0.589512	0.455724	0.300009	0.30989	0.302572	0.480855	0.259954	0.260725	0.441094	0.233625	0.087406	0.214737	0.366016	0.362798	0.312525	0.49757	0.495845	0.495825	0.571144	0.492552	0.279444	0.657582	0.166054	0.342019	0.0768512	0.250333	0.0845035	0.588735	0.430871	0.585782	0.517645	0.505731
ERR2790872	0.711954	0.51589	0.680949	0.59353	0.689975	0.575798	0.57614	0.557181	0.482844	0.540923	0.530134	0.584005	0.580045	0.609982	0.62666	0.669155	0.606377	0.78898	0.664073	0.55581	0.559358	0.55431	0.579811	0.555709	0.554064	0.648543	0.508947	0.515957	0.533492	0.560967	0.476673	0.532592	0.420587	0.601524	0.653127	0.694526	0.706296	0.503901	0.677267	0.532158	0.582578	0.515696	0.507924	0.515756	0.713902	0.587209	0.77851	0.156589	0.155948
ERR2790871	0.889776	0.646554	0.706035	0.565353	0.861998	0.752244	0.750462	0.770765	0.648531	0.711761	0.658646	0.76019	0.61157	0.613265	0.545978	0.85011	0.713938	0.964471	0.84269	0.733938	0.744901	0.714429	0.547998	0.722119	0.714547	0.825099	0.638531	0.641384	0.653622	0.601211	0.614103	0.658983	0.688687	0.551673	0.705128	0.878817	0.882148	0.682265	0.19259	0.60202	0.711327	0.644408	0.635467	0.643291	0.887537	0.62816	0.925013	0.739054	0.683998
H003YD	0.503151	0.0892874	0.59532	0.454467	0.542936	0.517437	0.518853	0.525939	0.350694	0.313657	0.205687	0.385965	0.402378	0.390851	0.51182	0.488872	0.450974	0.592346	0.487315	0.355652	0.37095	0.315845	0.485723	0.303935	0.297472	0.471328	0.200232	0.0715638	0.17388	0.34714	0.370413	0.303973	0.499288	0.498071	0.493069	0.575337	0.510804	0.28674	0.654878	0.164656	0.276048	0.0847866	0.214035	0.0859925	0.584977	0.379466	0.585375	0.529946	0.506553
SRR7636608	0.661483	0.49333	0.688524	0.654469	0.451378	0.604841	0.609441	0.671569	0.537168	0.508389	0.495995	0.506627	0.583841	0.591361	0.749792	0.604871	0.540078	0.739169	0.600822	0.545942	0.556413	0.475454	0.710491	0.482308	0.482635	0.586541	0.502454	0.489321	0.515744	0.528194	0.614611	0.5713	0.671492	0.732473	0.689232	0.692161	0.573759	0.503563	0.768894	0.549821	0.560445	0.494369	0.513163	0.500119	0.6434	0.579678	0.420377	0.681041	0.658431
SRR7635487	0.720132	0.494508	0.79495	0.640161	0.37809	0.640507	0.642833	0.661456	0.545024	0.46869	0.520312	0.55155	0.56805	0.603607	0.735045	0.661852	0.55191	0.799362	0.653891	0.487487	0.491667	0.51512	0.66758	0.461732	0.477998	0.638092	0.52404	0.496255	0.54103	0.501027	0.570786	0.596674	0.556524	0.703774	0.709205	0.746433	0.628451	0.529493	0.793056	0.549928	0.597041	0.498694	0.541735	0.505845	0.644148	0.561611	0.533043	0.469079	0.449981
SRR2534022	0.661143	0.49764	0.693799	0.65278	0.366614	0.631819	0.635656	0.672178	0.532019	0.445883	0.513921	0.50282	0.578875	0.587114	0.741909	0.605999	0.562104	0.736297	0.598668	0.476342	0.483559	0.467902	0.699829	0.418507	0.434659	0.583955	0.504031	0.493578	0.527377	0.539021	0.611924	0.56384	0.664663	0.722612	0.685074	0.693447	0.569548	0.498321	0.777292	0.552929	0.572597	0.497465	0.51587	0.50277	0.668833	0.57854	0.434355	0.664592	0.659976
D046GQ	0.512721	0.20279	0.563377	0.438748	0.576707	0.50451	0.506893	0.511019	0.323346	0.361199	0.280403	0.387583	0.433173	0.447538	0.495236	0.501053	0.47257	0.602006	0.497232	0.39164	0.406083	0.319928	0.468951	0.336891	0.327696	0.483604	0.0798602	0.197128	0.201055	0.390946	0.357011	0.247228	0.481236	0.480625	0.49177	0.536915	0.510147	0.267782	0.64119	0.30043	0.210089	0.194764	0.0760233	0.190998	0.571797	0.437707	0.585535	0.513379	0.482887
D041GQ	0.522609	0.192829	0.575911	0.418965	0.577119	0.511958	0.513054	0.500251	0.319472	0.357799	0.275087	0.399529	0.416808	0.450622	0.488296	0.511428	0.460598	0.615726	0.509525	0.385826	0.401905	0.332353	0.450746	0.334947	0.326103	0.495449	0.0686983	0.19486	0.196882	0.372262	0.340334	0.246452	0.468471	0.461332	0.497104	0.550524	0.523052	0.26946	0.645607	0.297296	0.222493	0.189461	0.0728738	0.186081	0.577589	0.438199	0.60039	0.500572	0.469419
D059GQ	0.502355	0.0442859	0.603925	0.448809	0.523202	0.525544	0.528223	0.530528	0.349302	0.274109	0.183916	0.367465	0.397706	0.447051	0.500107	0.463019	0.442114	0.592387	0.46256	0.322333	0.335519	0.303001	0.474576	0.268748	0.268162	0.448651	0.18742	0.0566245	0.187368	0.358576	0.355526	0.289306	0.496234	0.487891	0.497458	0.572181	0.49153	0.274506	0.657826	0.159877	0.296987	0.0452619	0.204315	0.0493129	0.58556	0.427435	0.582658	0.523316	0.502981
D053GQ	0.51372	0.190961	0.573482	0.415125	0.573229	0.509176	0.510484	0.516598	0.318998	0.348552	0.270904	0.394923	0.426674	0.439727	0.475276	0.502712	0.465434	0.60555	0.502205	0.385001	0.397698	0.327373	0.449047	0.327267	0.31646	0.490805	0.0693842	0.182612	0.190768	0.384299	0.356145	0.234874	0.486577	0.459899	0.489391	0.551139	0.514437	0.265552	0.647495	0.29134	0.218908	0.183358	0.0679932	0.180621	0.569476	0.428298	0.594825	0.516263	0.485935
D065YD	0.521097	0.151302	0.629572	0.464416	0.547842	0.545315	0.547092	0.511985	0.358864	0.327913	0.240288	0.410211	0.417644	0.477724	0.527273	0.507839	0.429671	0.618984	0.508253	0.358349	0.372219	0.349667	0.476321	0.325589	0.326804	0.491884	0.242463	0.158356	0.229216	0.361643	0.341883	0.339772	0.408728	0.503025	0.526629	0.5912	0.534085	0.314767	0.665873	0.205339	0.359496	0.150193	0.260545	0.15178	0.583505	0.449939	0.601822	0.427996	0.389143
D062GQ	0.509991	0.200519	0.579834	0.419597	0.57441	0.522275	0.524555	0.531906	0.348905	0.360672	0.277041	0.377121	0.42429	0.44792	0.482586	0.496424	0.466729	0.598065	0.491307	0.385654	0.39944	0.314815	0.45608	0.327289	0.318815	0.47522	0.0741715	0.19143	0.194148	0.385186	0.376139	0.245599	0.497793	0.465314	0.501855	0.550058	0.504856	0.267412	0.654777	0.299693	0.224185	0.19344	0.0736117	0.18768	0.58141	0.441801	0.587629	0.529805	0.501027
D063GQ	0.521241	0.209174	0.569388	0.418535	0.584019	0.510311	0.511992	0.511629	0.338417	0.379831	0.290367	0.399052	0.429665	0.434559	0.475539	0.512039	0.472882	0.615164	0.509518	0.404162	0.418755	0.329858	0.453939	0.352816	0.342808	0.494745	0.0759676	0.203243	0.201982	0.380105	0.364834	0.239651	0.479981	0.460214	0.490819	0.543857	0.524049	0.290384	0.63976	0.30803	0.208488	0.204423	0.0639436	0.198385	0.576666	0.430885	0.589367	0.518662	0.490211
H033YD	0.518657	0.094492	0.605365	0.475651	0.566003	0.540429	0.542147	0.555052	0.374109	0.335	0.226163	0.39194	0.428589	0.376086	0.531007	0.494601	0.458692	0.607578	0.494235	0.368513	0.381983	0.3213	0.506271	0.310685	0.303334	0.479678	0.189063	0.0828987	0.180293	0.373417	0.392789	0.309872	0.520014	0.519769	0.516801	0.587853	0.51819	0.301895	0.666535	0.198443	0.254937	0.0928749	0.203426	0.0917526	0.603832	0.394401	0.584489	0.549537	0.523741
H030YD	0.508832	0.0551869	0.611833	0.421367	0.541511	0.52683	0.529173	0.538437	0.357517	0.303396	0.201873	0.385982	0.375756	0.421991	0.475114	0.482046	0.452642	0.597751	0.478165	0.341651	0.354668	0.318208	0.446823	0.296067	0.291559	0.461798	0.187802	0.0565384	0.178626	0.334206	0.358217	0.284073	0.499165	0.460956	0.483526	0.583125	0.505561	0.29026	0.657939	0.167024	0.295268	0.0479415	0.204771	0.0469344	0.59055	0.404419	0.59111	0.52635	0.492895
H025YD	0.504536	0.0521178	0.605863	0.417689	0.538044	0.527974	0.53067	0.513334	0.357581	0.302803	0.196687	0.378614	0.369585	0.440377	0.483223	0.479688	0.433685	0.593938	0.479097	0.337488	0.351871	0.312869	0.443371	0.285699	0.287539	0.462203	0.175572	0.0600688	0.179137	0.336304	0.340919	0.277959	0.478508	0.458206	0.49317	0.570916	0.502627	0.280846	0.649729	0.170722	0.296584	0.0477042	0.195595	0.0426892	0.584241	0.422432	0.591765	0.500983	0.479107
H042GQ	0.684996	0.424514	0.68859	0.54177	0.662098	0.584064	0.58737	0.558646	0.474818	0.50499	0.492721	0.550324	0.521554	0.444799	0.580661	0.638484	0.622088	0.756222	0.629757	0.525337	0.528151	0.516713	0.524413	0.513633	0.516143	0.61317	0.421795	0.421358	0.452544	0.397353	0.46024	0.484764	0.443609	0.559762	0.51495	0.669871	0.668525	0.469951	0.749522	0.471668	0.486507	0.42424	0.424645	0.424256	0.668395	0.415443	0.727822	0.19604	0.165043
H045GQ	0.713607	0.510601	0.706741	0.641428	0.678272	0.594055	0.598626	0.572961	0.495277	0.529311	0.56244	0.570454	0.62624	0.60527	0.667868	0.661683	0.66569	0.781943	0.656294	0.546571	0.546123	0.54605	0.624101	0.538261	0.540513	0.643501	0.50344	0.515559	0.551976	0.566144	0.518267	0.558119	0.467515	0.64813	0.663399	0.686155	0.693502	0.493673	0.787151	0.547277	0.573129	0.511428	0.509581	0.509308	0.711961	0.576186	0.774644	0.0730697	0.141512
H046YD	0.501724	0.0410174	0.60895	0.442093	0.53266	0.529242	0.531635	0.538565	0.355208	0.286424	0.190484	0.37003	0.394228	0.445862	0.495347	0.469256	0.442203	0.592391	0.467353	0.328901	0.34329	0.302904	0.46911	0.270963	0.270706	0.451971	0.186778	0.0521631	0.178355	0.357802	0.359891	0.285641	0.501815	0.481097	0.497122	0.574208	0.495992	0.279517	0.660819	0.170082	0.300094	0.0393977	0.205993	0.0489154	0.59435	0.429299	0.586681	0.526462	0.503541
H062YD	0.512903	0.0670083	0.615149	0.409153	0.541863	0.529934	0.532323	0.5393	0.366754	0.305658	0.208226	0.386778	0.357136	0.41134	0.471526	0.482517	0.454925	0.601685	0.478803	0.340207	0.353566	0.317519	0.433044	0.293127	0.29636	0.4618	0.197113	0.0735915	0.183785	0.319835	0.368923	0.2955	0.503015	0.4577	0.464424	0.583918	0.506841	0.2972	0.658237	0.174376	0.309703	0.0621625	0.216688	0.0585634	0.596628	0.393452	0.60031	0.528288	0.489452
H053YD	0.514759	0.0703674	0.616352	0.401408	0.544107	0.534411	0.536984	0.538115	0.365146	0.305438	0.204044	0.388111	0.347814	0.415202	0.463185	0.484804	0.452913	0.601585	0.481695	0.345681	0.359937	0.321699	0.423742	0.297492	0.29595	0.464673	0.194518	0.0765913	0.178747	0.316926	0.357927	0.28165	0.498563	0.449491	0.46545	0.581448	0.508605	0.292919	0.654721	0.172931	0.307057	0.0676281	0.209073	0.0598778	0.598411	0.39611	0.599837	0.524937	0.487558
H064YD	0.50555	0.0427696	0.606857	0.44857	0.530007	0.527405	0.53012	0.53371	0.358525	0.29022	0.183611	0.374419	0.395946	0.441268	0.500766	0.468812	0.439921	0.594077	0.468963	0.32815	0.343381	0.308497	0.47434	0.276484	0.27594	0.456368	0.182314	0.052209	0.170452	0.350335	0.364438	0.289258	0.500006	0.488732	0.496428	0.576558	0.497584	0.285447	0.656435	0.166468	0.296033	0.0353215	0.196153	0.0472313	0.586281	0.423444	0.582574	0.528489	0.504447
ERR1683930	0.781963	0.5975	0.433953	0.652996	0.873178	0.703115	0.699259	0.735941	0.622126	0.715219	0.612378	0.703245	0.689742	0.695086	0.726749	0.780273	0.662839	0.81829	0.774417	0.749614	0.759995	0.678454	0.708244	0.713779	0.701496	0.759193	0.557142	0.586862	0.580372	0.708865	0.576907	0.571311	0.644148	0.71129	0.777112	0.800342	0.810758	0.643145	0.691843	0.64297	0.61132	0.602518	0.546912	0.598461	0.856575	0.704978	0.797338	0.755009	0.685938
ERR1683984	0.800142	0.592038	0.44009	0.637949	0.8816	0.713938	0.711377	0.743026	0.629131	0.722487	0.621774	0.712015	0.681969	0.708544	0.709553	0.796295	0.670056	0.872411	0.79263	0.754962	0.765368	0.689748	0.6938	0.721118	0.708915	0.777894	0.554299	0.579151	0.59757	0.702626	0.591798	0.56282	0.66334	0.693957	0.769483	0.818462	0.825441	0.652891	0.696029	0.641527	0.627891	0.59341	0.543282	0.585198	0.866748	0.719245	0.814488	0.765508	0.70215
ERR1684001	0.827775	0.678665	0.518007	0.770233	0.918572	0.732402	0.728106	0.789685	0.674437	0.76012	0.710665	0.750211	0.806305	0.770337	0.842619	0.82828	0.775521	0.85337	0.823932	0.797068	0.807382	0.72837	0.823979	0.759246	0.747153	0.809803	0.639971	0.666626	0.673815	0.784912	0.727704	0.669949	0.75693	0.827647	0.846211	0.835827	0.859648	0.690769	0.783792	0.739474	0.700623	0.681284	0.635425	0.67961	0.908198	0.778071	0.860808	0.797683	0.736349
ERR1684077	0.814426	0.674471	0.568876	0.760359	0.907889	0.724381	0.720085	0.77904	0.66411	0.751591	0.70187	0.738984	0.796839	0.746844	0.832647	0.818458	0.754094	0.834279	0.813994	0.788865	0.798063	0.717571	0.814159	0.748036	0.73661	0.799525	0.632852	0.66307	0.663338	0.767442	0.719513	0.659708	0.747161	0.817419	0.832118	0.826519	0.84839	0.679506	0.812711	0.725718	0.689654	0.67938	0.626181	0.67638	0.895015	0.754655	0.84663	0.786854	0.728679
ERR1684032	0.66937	0.460644	0.597145	0.487049	0.700653	0.596107	0.589726	0.622019	0.453748	0.567382	0.492481	0.592849	0.51582	0.384052	0.583563	0.683614	0.529989	0.747445	0.678782	0.591218	0.604539	0.545171	0.541619	0.557828	0.559043	0.659251	0.437123	0.444702	0.434662	0.358265	0.486906	0.459151	0.556215	0.563926	0.52195	0.713937	0.700291	0.51415	0.585639	0.512313	0.501632	0.46229	0.425789	0.460907	0.69995	0.416703	0.700223	0.61942	0.53788
ERR1683970	0.71065	0.474614	0.634893	0.502887	0.67752	0.569352	0.565008	0.60139	0.422967	0.546204	0.525997	0.60132	0.507558	0.372388	0.563841	0.691151	0.595944	0.796681	0.685227	0.559183	0.564474	0.549342	0.532277	0.56001	0.555876	0.666995	0.467643	0.461018	0.490355	0.355495	0.512419	0.507657	0.504004	0.548797	0.521672	0.724229	0.721494	0.523622	0.660116	0.504986	0.524097	0.467561	0.462456	0.465318	0.69931	0.423263	0.745655	0.579591	0.496333
ERR1684281	0.822444	0.671907	0.462735	0.744987	0.915101	0.732907	0.730012	0.771458	0.671846	0.757905	0.670842	0.746739	0.782405	0.773654	0.819288	0.827363	0.731385	0.852368	0.823346	0.793792	0.80438	0.726284	0.800022	0.757013	0.744628	0.809521	0.634649	0.662073	0.660323	0.771645	0.685915	0.652974	0.730201	0.804039	0.839199	0.835951	0.858417	0.687684	0.747517	0.697492	0.699138	0.67889	0.624781	0.675535	0.902091	0.781116	0.844536	0.797153	0.740064
ERR2790853	0.94892	0.720181	0.77819	0.682484	0.922384	0.81996	0.81891	0.83185	0.710838	0.769423	0.719015	0.815485	0.733262	0.782673	0.651491	0.91255	0.778019	1.0241	0.91067	0.796537	0.807365	0.781654	0.667183	0.779986	0.772324	0.894025	0.714528	0.715687	0.739112	0.774459	0.689958	0.739981	0.758098	0.660217	0.878506	0.937925	0.945185	0.740327	0.188441	0.667833	0.792181	0.72164	0.711439	0.719084	0.957834	0.799724	0.986845	0.815599	0.776337
H032GQ	0.698104	0.495296	0.698853	0.625579	0.671053	0.592189	0.59658	0.562246	0.489559	0.516269	0.547173	0.562691	0.60994	0.601459	0.651276	0.648132	0.6491	0.76921	0.647431	0.534679	0.536953	0.535532	0.608317	0.527911	0.528814	0.634823	0.489178	0.500445	0.536601	0.553388	0.505383	0.540781	0.463117	0.632474	0.647651	0.678676	0.684374	0.484623	0.774557	0.532051	0.560736	0.495903	0.49504	0.494102	0.708243	0.572457	0.763846	0.0714897	0.141816
H010YD	0.676251	0.433387	0.674018	0.497754	0.56972	0.573579	0.549265	0.527552	0.476953	0.511784	0.469953	0.555809	0.468518	0.236891	0.57005	0.645415	0.598453	0.750718	0.63985	0.545111	0.555354	0.496815	0.51242	0.500067	0.507056	0.623141	0.413492	0.415945	0.42858	0.303798	0.498299	0.476191	0.581299	0.550951	0.462972	0.677593	0.647263	0.482552	0.680983	0.468256	0.370094	0.429227	0.40942	0.427253	0.621604	0.284507	0.656642	0.581435	0.551822
H028GQ	0.675862	0.429483	0.704971	0.51463	0.636804	0.604941	0.603665	0.607182	0.450498	0.507135	0.470417	0.554638	0.492269	0.242583	0.56206	0.650949	0.587762	0.75285	0.641513	0.52376	0.530714	0.510429	0.513279	0.503697	0.511407	0.626043	0.408334	0.407387	0.423946	0.286465	0.488892	0.480859	0.549527	0.550176	0.478466	0.680831	0.656901	0.480491	0.675353	0.457699	0.425163	0.422276	0.400144	0.423463	0.62176	0.308201	0.655539	0.569487	0.517615
D025YD	0.750852	0.525993	0.780085	0.686429	0.50227	0.736409	0.737865	0.741559	0.606547	0.497367	0.546064	0.583872	0.610629	0.445872	0.774418	0.685539	0.63066	0.823604	0.674073	0.522775	0.530601	0.544253	0.719271	0.487484	0.502648	0.65714	0.5257	0.510965	0.527572	0.524317	0.642942	0.61722	0.688435	0.756693	0.701361	0.777848	0.655015	0.57048	0.835328	0.580338	0.562067	0.523614	0.535689	0.532509	0.712946	0.53283	0.508307	0.711185	0.67144
ERR1550714	0.718126	0.482955	0.712199	0.559556	0.680598	0.617814	0.6161	0.625132	0.499978	0.553271	0.528834	0.592707	0.542478	0.187666	0.59763	0.688837	0.641735	0.793567	0.676522	0.573903	0.58071	0.551563	0.557901	0.549064	0.554081	0.661189	0.458598	0.460276	0.474935	0.340168	0.529228	0.527708	0.590076	0.584776	0.525958	0.71439	0.701474	0.522417	0.706483	0.513617	0.473902	0.476229	0.451115	0.477636	0.68207	0.349086	0.717398	0.588785	0.538785
ERR1550725	0.732122	0.595941	0.654117	0.696469	0.683584	0.675665	0.656529	0.647612	0.579847	0.63479	0.613394	0.611892	0.651589	0.483785	0.793744	0.697094	0.681319	0.791245	0.691176	0.665949	0.674744	0.575532	0.727564	0.613418	0.612191	0.676819	0.541867	0.58392	0.576954	0.595978	0.610431	0.618429	0.657425	0.759065	0.724237	0.704443	0.6783	0.55833	0.829281	0.643184	0.525022	0.598838	0.547285	0.599396	0.680167	0.572213	0.648157	0.645608	0.623304
ERR1550686	0.701681	0.450733	0.682379	0.531355	0.618692	0.599741	0.579279	0.591547	0.501564	0.547835	0.504212	0.576885	0.46669	0.0992191	0.601859	0.670796	0.62423	0.774079	0.660686	0.577756	0.584056	0.520618	0.544952	0.533452	0.538547	0.644282	0.44416	0.427197	0.449039	0.379227	0.535197	0.502038	0.610793	0.583843	0.521347	0.69812	0.665473	0.507407	0.694797	0.487991	0.401883	0.444869	0.437598	0.442976	0.64813	0.270078	0.676031	0.607067	0.56851
ERR1550126	0.833062	0.679716	0.698371	0.842623	0.86198	0.72048	0.724124	0.759864	0.652135	0.712041	0.715711	0.695386	0.831327	0.587465	0.871618	0.777224	0.825197	0.881589	0.771252	0.746682	0.752622	0.676662	0.853852	0.702389	0.695609	0.761202	0.633416	0.66243	0.677166	0.753149	0.737469	0.711959	0.752439	0.862322	0.827024	0.774379	0.807457	0.645891	0.92786	0.718087	0.648595	0.677331	0.629885	0.679778	0.841751	0.694824	0.766038	0.742206	0.722558
ERR1550676	0.744774	0.483079	0.718603	0.554496	0.701563	0.613219	0.6134	0.616303	0.519771	0.556474	0.54977	0.60125	0.543613	0.300034	0.590014	0.696071	0.667653	0.814193	0.683602	0.577956	0.580854	0.563664	0.535226	0.566253	0.564299	0.666523	0.469028	0.470041	0.497183	0.335303	0.521631	0.542907	0.534706	0.567464	0.547508	0.722016	0.726176	0.526216	0.752297	0.516805	0.498457	0.481257	0.467785	0.481219	0.711334	0.36582	0.743828	0.542909	0.49564
ERR1550701	0.749571	0.506445	0.70102	0.595343	0.72437	0.623419	0.623635	0.657699	0.532964	0.579755	0.563252	0.610888	0.583324	0.217666	0.633751	0.705133	0.691978	0.81936	0.6938	0.611312	0.617082	0.56593	0.599515	0.579209	0.575314	0.678231	0.485122	0.486214	0.506144	0.382079	0.570642	0.554894	0.605769	0.61835	0.562788	0.732454	0.732955	0.542978	0.753627	0.538749	0.501749	0.500286	0.478719	0.499787	0.730261	0.385865	0.736798	0.610362	0.563533
ERR1550640	0.652127	0.385235	0.650084	0.468776	0.580905	0.534183	0.536094	0.542779	0.443772	0.479678	0.443531	0.525145	0.41436	0.208429	0.518857	0.616864	0.581012	0.723964	0.606932	0.506098	0.505709	0.475168	0.469568	0.475683	0.485594	0.58984	0.396225	0.367751	0.402376	0.338029	0.464151	0.453978	0.518238	0.506309	0.489854	0.642599	0.619893	0.456583	0.67263	0.413908	0.379034	0.379885	0.393487	0.375537	0.595139	0.172918	0.654659	0.501697	0.46633
ERR1550221	0.754962	0.525967	0.810804	0.710765	0.441769	0.681742	0.676618	0.715343	0.590175	0.47698	0.544372	0.584461	0.63788	0.522151	0.786488	0.686356	0.644426	0.82874	0.67834	0.473086	0.482193	0.538483	0.751455	0.466721	0.488351	0.663893	0.541518	0.515962	0.547216	0.519049	0.65201	0.633684	0.702967	0.771719	0.646408	0.778746	0.657068	0.563603	0.836977	0.57874	0.472358	0.524112	0.552903	0.532061	0.559839	0.473535	0.576878	0.70707	0.693758
ERR1551068	0.805837	0.571439	0.812464	0.645037	0.718211	0.696338	0.690563	0.627451	0.608956	0.653772	0.613532	0.677023	0.589938	0.396056	0.720253	0.770154	0.727211	0.87756	0.759943	0.685042	0.688415	0.626674	0.663121	0.641484	0.650834	0.743013	0.556857	0.557315	0.567805	0.444227	0.655458	0.612826	0.720272	0.704265	0.241505	0.796105	0.754537	0.612168	0.856495	0.608771	0.397714	0.568182	0.553033	0.563762	0.27941	0.258606	0.783589	0.710266	0.675558
ERR1551115	0.734219	0.500621	0.69103	0.593061	0.728001	0.6184	0.614839	0.645509	0.523988	0.584295	0.562534	0.604904	0.581179	0.217316	0.640196	0.698024	0.676965	0.812834	0.687163	0.609458	0.617575	0.55727	0.604526	0.580215	0.576195	0.670075	0.476141	0.484305	0.493584	0.381761	0.567017	0.548084	0.600426	0.623484	0.561291	0.724887	0.729894	0.534664	0.750012	0.542615	0.496568	0.497512	0.468028	0.496099	0.723478	0.390768	0.730845	0.608703	0.555765
ERR1550913	0.718889	0.482779	0.71266	0.5688	0.643341	0.655911	0.656261	0.668904	0.547169	0.574156	0.526714	0.589579	0.485625	0.194067	0.65738	0.684102	0.629316	0.79064	0.673994	0.607329	0.613899	0.536543	0.601167	0.555347	0.559039	0.656192	0.463808	0.463798	0.471987	0.329664	0.580604	0.536254	0.65853	0.639642	0.5482	0.7208	0.656346	0.52857	0.742457	0.520657	0.462364	0.479006	0.466516	0.475877	0.648548	0.316248	0.650546	0.653375	0.618637
ERR1550925	0.639606	0.376471	0.648327	0.486858	0.561641	0.535204	0.537253	0.551706	0.435766	0.471787	0.430715	0.512427	0.420054	0.215016	0.542183	0.606347	0.556929	0.711022	0.596218	0.497149	0.501564	0.458912	0.497879	0.466156	0.474525	0.578566	0.383009	0.357936	0.390937	0.363381	0.468387	0.443744	0.526122	0.526457	0.506629	0.631298	0.593516	0.442865	0.662967	0.409589	0.357293	0.371087	0.379042	0.368796	0.563817	0.198292	0.620672	0.515022	0.487986
ERR1550969	0.74234	0.503305	0.684987	0.57507	0.713182	0.610388	0.610599	0.653001	0.516172	0.572967	0.542704	0.602699	0.563423	0.219184	0.613276	0.695186	0.672424	0.816267	0.686351	0.603985	0.612204	0.563391	0.578385	0.573485	0.570094	0.668869	0.483011	0.479167	0.49204	0.379968	0.554323	0.538199	0.582082	0.597093	0.548066	0.724389	0.729721	0.538168	0.737405	0.535621	0.502834	0.49574	0.473406	0.497287	0.727329	0.382735	0.74519	0.603884	0.550206
ERR1551044	0.693958	0.429998	0.70006	0.490667	0.606317	0.578087	0.576264	0.579828	0.487927	0.519235	0.485486	0.567101	0.44161	0.221008	0.542009	0.657818	0.617705	0.766323	0.648332	0.544852	0.545276	0.522047	0.491507	0.513814	0.528386	0.631928	0.440969	0.417662	0.444363	0.234096	0.507228	0.495663	0.566664	0.527817	0.426232	0.684131	0.658479	0.499818	0.703312	0.459676	0.400758	0.426209	0.437429	0.421957	0.576277	0.159437	0.691725	0.549307	0.514628
ERR1550824	0.665719	0.408931	0.516307	0.465395	0.66905	0.606628	0.605839	0.632669	0.492739	0.549617	0.4456	0.567457	0.443454	0.323076	0.58521	0.660957	0.538442	0.749247	0.658752	0.579974	0.593382	0.500878	0.539454	0.526758	0.52444	0.639378	0.398801	0.394215	0.387394	0.387074	0.51383	0.449045	0.603177	0.570956	0.543087	0.699793	0.653644	0.488659	0.558402	0.462553	0.403307	0.409653	0.397248	0.406706	0.672698	0.359408	0.650382	0.649044	0.583773
ERR1550928	0.841971	0.628884	0.853172	0.755626	0.756767	0.75029	0.743359	0.662923	0.655907	0.693945	0.649351	0.71365	0.67765	0.55836	0.829084	0.80324	0.758023	0.90684	0.796007	0.72616	0.733766	0.672239	0.788662	0.680726	0.687314	0.780339	0.607967	0.615988	0.625117	0.608179	0.716277	0.680544	0.777068	0.816004	0.419633	0.832168	0.773313	0.646553	0.909724	0.666987	0.467278	0.628834	0.61239	0.627797	0.266517	0.440454	0.795862	0.767417	0.747061
ERR1551127	0.809477	0.659033	0.671437	0.797317	0.846949	0.691941	0.694659	0.726402	0.629734	0.69585	0.672028	0.670458	0.795274	0.577943	0.851665	0.747904	0.789288	0.863136	0.744181	0.727091	0.735096	0.655705	0.803978	0.68621	0.679479	0.730936	0.610751	0.649046	0.647583	0.724507	0.6711	0.686939	0.615588	0.824332	0.8086	0.731171	0.791016	0.61429	0.914278	0.704894	0.63624	0.661414	0.609028	0.662787	0.841817	0.678625	0.780213	0.603079	0.586186
SRR2534011	0.791985	0.541405	0.790151	0.564818	0.797709	0.700911	0.699956	0.695012	0.618351	0.646123	0.612239	0.698576	0.602869	0.608997	0.562377	0.791535	0.741111	0.833711	0.787416	0.666311	0.671222	0.672055	0.561465	0.661726	0.660286	0.772819	0.52581	0.539029	0.590939	0.589486	0.59872	0.517099	0.653371	0.555671	0.717304	0.824857	0.82061	0.621665	0.83483	0.590201	0.616554	0.539407	0.511989	0.524787	0.832201	0.62982	0.890642	0.68072	0.668109
ERR2790864	0.772493	0.528154	0.711398	0.473951	0.747145	0.629863	0.631791	0.634707	0.535746	0.596315	0.548042	0.645694	0.483101	0.452983	0.52615	0.733053	0.625935	0.850228	0.725951	0.615516	0.620258	0.612407	0.471589	0.611577	0.609719	0.705858	0.535435	0.526511	0.543127	0.389644	0.476128	0.547495	0.532239	0.50258	0.572867	0.760514	0.769473	0.566731	0.554825	0.498393	0.612688	0.526371	0.533842	0.523961	0.765523	0.481735	0.833473	0.57445	0.516341
ERR2790851	0.922463	0.716052	0.617555	0.689576	0.937918	0.806169	0.804406	0.83203	0.696209	0.777651	0.712571	0.79859	0.744474	0.789584	0.676577	0.892024	0.755421	0.997736	0.889291	0.805566	0.816429	0.762711	0.688748	0.777085	0.766011	0.873491	0.696029	0.712447	0.72194	0.790349	0.68761	0.722503	0.758738	0.68206	0.878869	0.919779	0.925175	0.724431	0.171974	0.676129	0.777069	0.72066	0.69396	0.718302	0.949103	0.810284	0.945553	0.824777	0.783456
ERR2790870	0.939485	0.73237	0.638808	0.701992	0.944393	0.819126	0.817498	0.842849	0.705948	0.784167	0.732006	0.810192	0.754919	0.794156	0.687604	0.90515	0.768493	1.01391	0.902061	0.811614	0.822295	0.77403	0.698778	0.786518	0.775624	0.886298	0.713286	0.727087	0.739303	0.798282	0.698961	0.73982	0.768471	0.692289	0.889134	0.931904	0.93764	0.73447	0.165241	0.687831	0.791894	0.734365	0.710711	0.732596	0.958716	0.817552	0.961986	0.830834	0.790026
ERR2790889	0.874977	0.645165	0.580633	0.578378	0.888986	0.755173	0.752982	0.774588	0.650571	0.728095	0.655437	0.754679	0.62938	0.666145	0.596104	0.845414	0.697394	0.952194	0.838941	0.7573	0.768475	0.712622	0.575271	0.730819	0.720124	0.819718	0.631479	0.643941	0.639747	0.659387	0.61461	0.644249	0.694794	0.579134	0.754254	0.875147	0.8793	0.676331	0.252813	0.609977	0.711648	0.650544	0.628463	0.647645	0.902416	0.688934	0.907095	0.760216	0.701531
ERR2790843	0.946078	0.733936	0.645778	0.701351	0.947203	0.8241	0.823032	0.846142	0.714306	0.786912	0.7348	0.815829	0.754676	0.797046	0.686078	0.911196	0.774472	1.02029	0.907866	0.816416	0.827356	0.779588	0.697136	0.791012	0.779711	0.892005	0.717886	0.729324	0.743595	0.80017	0.702995	0.742537	0.772134	0.690287	0.89312	0.937797	0.943666	0.739965	0.173416	0.690966	0.79634	0.736362	0.716038	0.73418	0.966045	0.820945	0.96952	0.834013	0.794496
ERR2790892	0.727037	0.494893	0.708998	0.549622	0.690759	0.60342	0.604788	0.59353	0.516762	0.546169	0.553233	0.595172	0.52514	0.401183	0.567252	0.680406	0.656929	0.80154	0.669483	0.562168	0.564628	0.564101	0.525239	0.560326	0.56044	0.654208	0.499593	0.492851	0.525318	0.35721	0.529009	0.531175	0.545528	0.550928	0.527066	0.712339	0.715171	0.521351	0.745068	0.527913	0.570108	0.490598	0.49912	0.488563	0.720734	0.432315	0.788811	0.527903	0.510599
ERR2790917	0.91921	0.731742	0.598922	0.707488	0.952412	0.81602	0.815585	0.84334	0.706465	0.791001	0.726946	0.800277	0.761335	0.809273	0.694506	0.89198	0.773681	0.99507	0.889125	0.820577	0.83156	0.768409	0.707402	0.790041	0.777408	0.873178	0.708278	0.725417	0.734028	0.806253	0.706474	0.727657	0.777474	0.700688	0.884935	0.918206	0.924075	0.734278	0.248123	0.690169	0.78849	0.734227	0.703407	0.731116	0.958637	0.824126	0.930531	0.842789	0.803338
ERR2790910	0.764726	0.523605	0.685188	0.468845	0.751566	0.624193	0.622622	0.634692	0.52472	0.598922	0.534094	0.642351	0.496352	0.551715	0.557224	0.732382	0.607639	0.842732	0.725126	0.619491	0.62757	0.602738	0.495716	0.611265	0.605242	0.705401	0.521216	0.52268	0.532152	0.504645	0.452488	0.539616	0.452755	0.526409	0.607782	0.76164	0.767895	0.560342	0.508113	0.481283	0.599428	0.526294	0.519329	0.524289	0.766848	0.528269	0.823295	0.413941	0.352097
ERR2790919	0.741584	0.515283	0.66703	0.532716	0.716545	0.593701	0.59436	0.597187	0.498501	0.56774	0.51437	0.609582	0.552312	0.587913	0.610964	0.698663	0.597111	0.817075	0.690145	0.589922	0.594928	0.572531	0.550892	0.579359	0.574925	0.671921	0.504007	0.515691	0.52165	0.540304	0.456166	0.532276	0.419467	0.582459	0.637807	0.726759	0.735695	0.531587	0.633992	0.516954	0.579296	0.517203	0.503515	0.516551	0.733387	0.560502	0.79318	0.236447	0.17869
SRR2533854	0.780401	0.507354	0.724622	0.356074	0.751175	0.661053	0.662193	0.621231	0.541594	0.601904	0.521058	0.652852	0.408864	0.618275	0.315157	0.743262	0.564299	0.861668	0.737147	0.622423	0.627834	0.619592	0.270371	0.617633	0.61419	0.721249	0.476526	0.507696	0.536191	0.55261	0.299957	0.479507	0.344654	0.290311	0.674392	0.773694	0.779054	0.577665	0.63242	0.402617	0.573301	0.507697	0.46974	0.496274	0.774595	0.601676	0.830535	0.528165	0.482452
D012YD	0.716837	0.481953	0.707992	0.559875	0.680738	0.600519	0.603965	0.606472	0.507575	0.53186	0.544977	0.579377	0.534914	0.391033	0.562248	0.667216	0.666504	0.784948	0.655469	0.546493	0.546114	0.547938	0.535778	0.543819	0.544515	0.64036	0.48605	0.477842	0.514248	0.358524	0.541041	0.524949	0.568473	0.560757	0.521531	0.699096	0.695591	0.508758	0.753592	0.508673	0.550127	0.474023	0.484677	0.469559	0.714757	0.422465	0.780196	0.539599	0.526824
D006YD	0.757768	0.533165	0.68865	0.636759	0.759593	0.647302	0.648584	0.683165	0.553615	0.604587	0.586241	0.61349	0.624226	0.284327	0.677294	0.707499	0.702156	0.824839	0.69477	0.638031	0.642929	0.578852	0.641997	0.599515	0.591096	0.67841	0.498233	0.5126	0.528263	0.440285	0.599322	0.570581	0.634987	0.665804	0.600829	0.736689	0.735209	0.554243	0.785524	0.569648	0.524737	0.527902	0.492902	0.527529	0.755166	0.435411	0.727579	0.640142	0.600512
H028YD	0.55964	0.265012	0.591262	0.54945	0.630063	0.563082	0.564424	0.592666	0.417195	0.429172	0.33092	0.444558	0.510097	0.496573	0.603964	0.544594	0.523433	0.644091	0.539924	0.457568	0.471053	0.380487	0.579557	0.410167	0.397527	0.521786	0.28179	0.256167	0.283284	0.462696	0.460781	0.381841	0.545806	0.594656	0.566333	0.60687	0.564253	0.356758	0.697415	0.324354	0.374286	0.262043	0.290861	0.263101	0.627891	0.504863	0.493122	0.585349	0.548692
H060GQ	0.671018	0.419777	0.690207	0.515623	0.65307	0.586889	0.590267	0.558048	0.466446	0.491346	0.487258	0.538938	0.494298	0.405935	0.554052	0.628598	0.608847	0.745033	0.620432	0.509735	0.512118	0.503838	0.496658	0.49977	0.502151	0.604682	0.425074	0.42104	0.454291	0.350058	0.445673	0.470284	0.437914	0.53469	0.477426	0.661914	0.656451	0.457574	0.731187	0.456993	0.494102	0.416773	0.427193	0.413329	0.67186	0.397542	0.727463	0.253942	0.23364
ERR1550404	1.00309	0.86148	0.866888	1.01254	1.03559	0.894756	0.89822	0.928215	0.822774	0.882277	0.896034	0.867386	1.00162	0.913879	1.04294	0.946332	0.994152	1.05194	0.941448	0.914998	0.9221	0.847598	1.02371	0.873821	0.866777	0.931766	0.822308	0.855471	0.874014	0.946133	0.906173	0.881421	0.901892	1.03224	0.998378	0.948285	0.978904	0.815048	1.10078	0.897046	0.877989	0.857864	0.822046	0.858245	1.0316	0.926651	0.605964	0.912392	0.893624
ERR1550508	0.73443	0.522429	0.627818	0.554474	0.710718	0.66074	0.65087	0.655676	0.556021	0.634619	0.544936	0.63768	0.546858	0.402734	0.675412	0.722489	0.580971	0.816953	0.7184	0.666257	0.678864	0.58975	0.626467	0.619838	0.620999	0.699363	0.500109	0.508079	0.486538	0.461869	0.594264	0.532293	0.664505	0.657776	0.472728	0.753329	0.709238	0.574675	0.688935	0.566496	0.38742	0.523723	0.488752	0.519941	0.569035	0.338751	0.664611	0.710996	0.631961
ERR1550716	0.747121	0.512776	0.728732	0.584262	0.698763	0.619255	0.620782	0.625212	0.529211	0.555491	0.573221	0.602648	0.560278	0.400662	0.588432	0.691619	0.691827	0.813141	0.679091	0.573964	0.570976	0.574524	0.561204	0.56759	0.569518	0.664787	0.517836	0.506062	0.547575	0.381113	0.563666	0.553955	0.582189	0.585379	0.545028	0.723278	0.721687	0.536967	0.772165	0.536837	0.57988	0.503505	0.515955	0.500912	0.726691	0.434189	0.803054	0.552941	0.538537
ERR1550479	0.792124	0.601551	0.847652	0.763807	0.614261	0.729176	0.722688	0.660702	0.639145	0.619017	0.620426	0.641634	0.679635	0.676996	0.840824	0.730173	0.691649	0.860979	0.722817	0.649417	0.655825	0.600923	0.801066	0.60378	0.61197	0.708448	0.62319	0.603546	0.646385	0.597129	0.716413	0.689179	0.766611	0.82351	0.417472	0.812466	0.695446	0.611083	0.905336	0.648504	0.533762	0.600096	0.637087	0.603952	0.24235	0.521766	0.68299	0.760291	0.757709
ERR1683947	0.618887	0.426616	0.658436	0.58307	0.41503	0.520492	0.52363	0.618718	0.473217	0.433727	0.433195	0.459926	0.515045	0.526092	0.678322	0.5697	0.461827	0.703403	0.564235	0.461736	0.473274	0.413928	0.640561	0.406199	0.40753	0.544812	0.431397	0.419286	0.438941	0.467745	0.549865	0.496498	0.607585	0.661822	0.628284	0.65621	0.538254	0.444927	0.707493	0.485188	0.480183	0.427136	0.441811	0.433286	0.589014	0.516408	0.414691	0.627181	0.59007
SRR7636653	0.732358	0.493298	0.717967	0.549753	0.690061	0.606955	0.608436	0.589043	0.515273	0.546399	0.561254	0.590262	0.531875	0.3965	0.588861	0.678459	0.665738	0.801378	0.667314	0.565816	0.564111	0.561883	0.527673	0.55634	0.558939	0.651386	0.496375	0.495487	0.529142	0.353423	0.500498	0.536855	0.461744	0.565115	0.53569	0.709618	0.709814	0.516975	0.75814	0.527883	0.566011	0.491438	0.498604	0.486962	0.714961	0.417605	0.788824	0.340378	0.323792
SRR7635758	0.749993	0.558049	0.810106	0.706966	0.323312	0.692488	0.693094	0.749604	0.580099	0.485819	0.571465	0.586391	0.639098	0.667537	0.798201	0.698527	0.574205	0.830625	0.692418	0.45973	0.47305	0.547429	0.757227	0.476081	0.491237	0.676418	0.579462	0.549146	0.585261	0.606223	0.667204	0.63064	0.720416	0.780793	0.761345	0.786682	0.667052	0.563107	0.820565	0.614536	0.651801	0.554944	0.587572	0.561343	0.729824	0.658766	0.530016	0.736543	0.711227
SRR7635781	0.7553	0.562192	0.813973	0.715131	0.323789	0.70433	0.70501	0.752212	0.592231	0.488366	0.574804	0.588702	0.642983	0.669113	0.803213	0.700124	0.583534	0.833702	0.694576	0.459935	0.473054	0.549104	0.761151	0.479584	0.49206	0.678675	0.58329	0.55366	0.589643	0.608913	0.670854	0.635088	0.725376	0.786307	0.764049	0.788519	0.66925	0.567506	0.828071	0.617124	0.653752	0.559151	0.590187	0.565696	0.73429	0.661904	0.527265	0.739694	0.721499
SRR7635626	0.71658	0.445569	0.785231	0.571801	0.409088	0.653088	0.64669	0.632075	0.565876	0.504826	0.489757	0.566925	0.482613	0.472156	0.673893	0.668971	0.569758	0.797408	0.659058	0.536451	0.545858	0.513309	0.617217	0.486184	0.499632	0.638148	0.49562	0.450514	0.488727	0.379147	0.588366	0.551754	0.663128	0.652669	0.47259	0.757842	0.635551	0.537703	0.800765	0.514953	0.471267	0.449505	0.510008	0.451387	0.558622	0.37333	0.517727	0.663112	0.62813
SRR7635627	0.682637	0.431737	0.763614	0.510295	0.427721	0.619334	0.611741	0.61282	0.540105	0.494285	0.482185	0.546073	0.426011	0.400813	0.630464	0.642952	0.54296	0.761973	0.631903	0.522603	0.529351	0.493718	0.54487	0.482967	0.499589	0.612059	0.485925	0.441132	0.482575	0.286571	0.526304	0.526164	0.600504	0.594568	0.482808	0.729063	0.60485	0.50708	0.766877	0.48775	0.491741	0.432818	0.502657	0.432479	0.599414	0.33912	0.550329	0.589762	0.5671
SRR7636918	0.665364	0.4484	0.635721	0.563478	0.677562	0.560552	0.560778	0.601392	0.438032	0.521934	0.499364	0.551671	0.562069	0.39552	0.604216	0.648403	0.590086	0.746794	0.640707	0.545399	0.552957	0.511506	0.581142	0.523818	0.517204	0.625332	0.431257	0.429645	0.451671	0.494117	0.510118	0.4837	0.550387	0.590435	0.606646	0.675834	0.675767	0.477202	0.668183	0.490652	0.475749	0.4452	0.419859	0.44558	0.678365	0.479649	0.692451	0.569546	0.512876
SRR7635868	0.664683	0.51227	0.618195	0.670313	0.734183	0.617547	0.61896	0.642621	0.455351	0.581238	0.55107	0.57165	0.66209	0.528948	0.704855	0.657224	0.628258	0.746915	0.651705	0.60177	0.612995	0.541548	0.68519	0.574223	0.566963	0.636775	0.467947	0.498335	0.498678	0.597586	0.574346	0.525034	0.612608	0.692809	0.662199	0.678509	0.6833	0.506855	0.764289	0.564207	0.514416	0.513679	0.461142	0.514171	0.711554	0.588206	0.65774	0.635847	0.581413
SRR7635632	0.73723	0.480363	0.797339	0.612366	0.30574	0.671783	0.651932	0.677253	0.58422	0.483413	0.50821	0.587226	0.525873	0.521661	0.721659	0.691632	0.590031	0.817457	0.681787	0.513783	0.524725	0.528469	0.663226	0.470831	0.487052	0.661406	0.515299	0.479743	0.503015	0.457135	0.617625	0.576745	0.692857	0.701474	0.625816	0.781338	0.658086	0.560962	0.817385	0.545253	0.518159	0.48355	0.527739	0.486681	0.675204	0.482927	0.530084	0.69752	0.661126
SRR7635815	0.703011	0.52554	0.757168	0.679283	0.340315	0.658325	0.660012	0.710367	0.556466	0.468106	0.527698	0.54516	0.608479	0.643715	0.768671	0.652792	0.541646	0.784124	0.648091	0.492105	0.505524	0.504547	0.728499	0.455715	0.461437	0.63236	0.535828	0.517825	0.546696	0.576414	0.638684	0.589832	0.694387	0.751271	0.722795	0.741331	0.622179	0.527609	0.794394	0.583121	0.613018	0.523236	0.543316	0.529346	0.698802	0.633585	0.461273	0.714319	0.693173
SRR7635908	0.682389	0.499185	0.683115	0.660979	0.69079	0.572646	0.572767	0.623888	0.363605	0.532959	0.524401	0.558708	0.649131	0.599129	0.696291	0.660934	0.598058	0.766558	0.65934	0.55966	0.569666	0.516539	0.679012	0.526478	0.515114	0.644086	0.468834	0.495219	0.50533	0.589852	0.554974	0.529719	0.548755	0.685933	0.656486	0.692886	0.690339	0.481138	0.729456	0.542645	0.534493	0.498891	0.462975	0.497043	0.664962	0.605847	0.718556	0.62334	0.588371
SRR2534033	0.767836	0.610616	0.780156	0.776613	0.430662	0.759686	0.763942	0.781595	0.643473	0.588758	0.624474	0.606149	0.709176	0.623852	0.863741	0.702183	0.655847	0.834125	0.695879	0.618197	0.625061	0.586923	0.824391	0.564283	0.572644	0.683665	0.612329	0.598535	0.629793	0.653631	0.72855	0.686871	0.778507	0.848191	0.806839	0.783486	0.670952	0.605444	0.892885	0.664672	0.658634	0.609539	0.620773	0.617485	0.779667	0.670465	0.487957	0.774437	0.760909
ERR2790895	0.730334	0.50343	0.669017	0.545058	0.703239	0.583397	0.583909	0.583866	0.491701	0.554975	0.519281	0.595454	0.544406	0.562688	0.605891	0.683577	0.607628	0.805391	0.674194	0.577634	0.582289	0.562505	0.544777	0.566545	0.562651	0.655638	0.492411	0.504218	0.511489	0.51391	0.458015	0.516721	0.405082	0.577211	0.606553	0.709456	0.720009	0.520373	0.685386	0.517381	0.568249	0.504271	0.490855	0.503824	0.721078	0.534396	0.784194	0.211397	0.155838
ERR2790905	0.939325	0.728745	0.659487	0.694778	0.940488	0.817606	0.816517	0.840204	0.714897	0.781442	0.727966	0.807971	0.748891	0.791743	0.68314	0.903655	0.766808	1.01313	0.901307	0.816731	0.827808	0.775554	0.690578	0.783673	0.773967	0.885374	0.715473	0.72488	0.73906	0.793715	0.69814	0.741332	0.768941	0.683901	0.888992	0.930428	0.937225	0.737478	0.176619	0.688579	0.792278	0.732818	0.711066	0.729682	0.966356	0.811984	0.962263	0.824389	0.784739
ERR1683898	0.74302	0.638276	0.526955	0.753954	0.853495	0.666643	0.661495	0.724435	0.594213	0.694473	0.657837	0.668325	0.776553	0.6731	0.817884	0.757345	0.688578	0.791323	0.749864	0.721058	0.734353	0.646204	0.797466	0.689053	0.672624	0.736004	0.592752	0.621177	0.618887	0.742949	0.675235	0.628655	0.696072	0.799114	0.793804	0.754353	0.785447	0.611626	0.787324	0.682212	0.635109	0.639227	0.581957	0.641098	0.845583	0.720417	0.786225	0.745594	0.676729
ERR1550280	0.697933	0.461639	0.737431	0.624371	0.57979	0.672851	0.675184	0.700232	0.567075	0.544325	0.483328	0.558691	0.543603	0.506405	0.711657	0.650595	0.586167	0.777461	0.644536	0.575554	0.587509	0.503658	0.662702	0.520515	0.522209	0.627283	0.466548	0.449372	0.461496	0.409859	0.597683	0.538934	0.66878	0.697664	0.575877	0.740639	0.600751	0.518902	0.798149	0.522075	0.464075	0.459422	0.472671	0.466683	0.630124	0.455756	0.308674	0.68907	0.645995
H001YD	0.726719	0.479478	0.71585	0.563292	0.685447	0.607797	0.611285	0.60267	0.510541	0.538471	0.547437	0.587486	0.53857	0.384905	0.566636	0.675663	0.668464	0.795867	0.665087	0.555273	0.553982	0.55687	0.538697	0.550714	0.553223	0.649268	0.48388	0.478897	0.515956	0.352355	0.540282	0.529558	0.565411	0.563698	0.529792	0.70793	0.706341	0.512198	0.753073	0.510697	0.552122	0.475867	0.485615	0.471975	0.709971	0.417218	0.779415	0.534926	0.519362
H038YD	0.51251	0.04812	0.615665	0.431699	0.536848	0.534063	0.537387	0.541524	0.362126	0.294254	0.196371	0.383584	0.38547	0.442278	0.484952	0.481768	0.451819	0.60078	0.480343	0.333292	0.347242	0.320944	0.456422	0.287821	0.286387	0.465815	0.190734	0.0566581	0.192951	0.35433	0.363731	0.282746	0.506281	0.471009	0.499731	0.58623	0.507465	0.291402	0.659024	0.163807	0.301508	0.0430812	0.205979	0.0386842	0.592119	0.424395	0.60002	0.533669	0.510841
H067GQ	0.639539	0.412322	0.674365	0.571488	0.634263	0.577199	0.580865	0.542637	0.446364	0.460801	0.46335	0.510329	0.554234	0.564214	0.606555	0.602105	0.590212	0.714225	0.60005	0.478248	0.482865	0.477054	0.557403	0.469457	0.468579	0.586779	0.413914	0.417179	0.452563	0.495553	0.460096	0.469652	0.441446	0.58604	0.596074	0.634512	0.630294	0.425693	0.734235	0.449763	0.486474	0.412443	0.4185	0.411143	0.668134	0.531134	0.720138	0.126839	0.131638
ERR2790841	0.725828	0.491334	0.684707	0.52629	0.699833	0.591333	0.592678	0.578056	0.497507	0.55095	0.534072	0.592575	0.512792	0.460346	0.576636	0.68009	0.623319	0.8023	0.669792	0.572353	0.576088	0.563376	0.51385	0.564489	0.56299	0.651599	0.493835	0.490503	0.509032	0.408091	0.468777	0.508899	0.419138	0.548833	0.524807	0.708962	0.715737	0.517563	0.708968	0.520825	0.566644	0.489399	0.49082	0.486105	0.719193	0.44946	0.787008	0.25531	0.207504
SRR2533832	0.713461	0.496091	0.668585	0.57153	0.688175	0.592318	0.592112	0.568718	0.466472	0.537796	0.507986	0.580325	0.570658	0.602499	0.61869	0.671225	0.565962	0.797202	0.666388	0.557865	0.566531	0.546139	0.573638	0.550318	0.544526	0.649724	0.480757	0.496034	0.5018	0.544473	0.400024	0.505204	0.0593799	0.591245	0.646007	0.703678	0.712007	0.509464	0.729397	0.510186	0.565268	0.496917	0.478083	0.496852	0.725468	0.582697	0.742032	0.426836	0.382216
SRR2534024	0.843656	0.636778	0.894474	0.796529	0.374152	0.792611	0.795534	0.829235	0.678065	0.5669	0.651004	0.669845	0.729929	0.704015	0.883326	0.780542	0.675089	0.91654	0.772974	0.525285	0.526418	0.638119	0.842956	0.563233	0.582906	0.758752	0.652755	0.624675	0.66198	0.67925	0.748604	0.723774	0.793992	0.866523	0.852059	0.867607	0.749561	0.655512	0.916289	0.689834	0.711234	0.634793	0.6622	0.643622	0.828158	0.702012	0.603278	0.804555	0.783813
SRR2534037	0.701185	0.458867	0.730756	0.484836	0.576171	0.627363	0.628137	0.607647	0.507714	0.525924	0.502336	0.568145	0.4476	0.326168	0.582826	0.661361	0.550478	0.772134	0.650424	0.548658	0.552662	0.5256	0.497212	0.520653	0.530032	0.631732	0.444673	0.453353	0.469367	0.294553	0.476554	0.505507	0.53139	0.550483	0.525885	0.689457	0.642679	0.495264	0.701602	0.484275	0.503685	0.458966	0.445096	0.457284	0.643794	0.353722	0.645973	0.539475	0.510297
SRR2534042	0.718718	0.474428	0.697109	0.529961	0.670169	0.588687	0.58939	0.585536	0.496772	0.528881	0.534387	0.573838	0.518295	0.386151	0.561326	0.665828	0.641933	0.788718	0.652634	0.550289	0.55104	0.537929	0.500983	0.537844	0.537403	0.635933	0.471991	0.473638	0.509509	0.354905	0.469533	0.517648	0.473244	0.539706	0.534762	0.692622	0.695619	0.502635	0.732486	0.4957	0.54258	0.472836	0.472932	0.468673	0.700977	0.412274	0.766008	0.482227	0.453153
SRR2533867	0.689682	0.449954	0.660552	0.515278	0.665845	0.567856	0.569527	0.577732	0.471438	0.512945	0.506028	0.547534	0.506234	0.371826	0.574822	0.646608	0.60548	0.762541	0.636673	0.539279	0.547929	0.509673	0.512876	0.516434	0.511107	0.618607	0.436868	0.44788	0.473576	0.354448	0.42433	0.482552	0.416697	0.54877	0.503233	0.674359	0.673275	0.471698	0.700829	0.476859	0.506179	0.449073	0.43502	0.446845	0.693171	0.40391	0.720429	0.429231	0.399824
SRR2534006	0.746765	0.498105	0.717002	0.374156	0.738765	0.653601	0.656044	0.620059	0.503429	0.581103	0.503091	0.636937	0.415978	0.617023	0.214774	0.726798	0.559996	0.837524	0.723843	0.596265	0.600322	0.611213	0.254392	0.601151	0.598836	0.708035	0.472534	0.490757	0.521729	0.564833	0.426764	0.4815	0.549175	0.241643	0.672656	0.758939	0.760266	0.562957	0.602481	0.384007	0.566168	0.492075	0.457526	0.480778	0.764135	0.612759	0.835069	0.617902	0.584423
D008GQ	0.509397	0.163883	0.567672	0.431719	0.584934	0.505741	0.50655	0.523476	0.322326	0.343671	0.230977	0.39771	0.412849	0.427206	0.493009	0.505894	0.450102	0.60108	0.499309	0.391662	0.409996	0.320726	0.466209	0.330727	0.316991	0.483446	0.137418	0.158134	0.116072	0.371264	0.337116	0.246862	0.485529	0.477576	0.475256	0.552149	0.515178	0.258887	0.635667	0.255658	0.24508	0.160287	0.135954	0.166388	0.582183	0.420886	0.593002	0.531154	0.480398
D028YD	0.721295	0.455073	0.68949	0.552787	0.679816	0.596773	0.599188	0.615643	0.496631	0.531934	0.513007	0.577906	0.534285	0.304405	0.568266	0.673112	0.65504	0.789034	0.662595	0.554756	0.557275	0.539717	0.540637	0.538972	0.536684	0.647018	0.441342	0.436218	0.466983	0.331242	0.525831	0.515164	0.556355	0.562572	0.521822	0.704252	0.700137	0.508314	0.734471	0.480695	0.464637	0.449828	0.435706	0.449285	0.692656	0.350789	0.730798	0.565156	0.524966
H061GQ	0.667963	0.452998	0.688747	0.59934	0.650304	0.582623	0.586223	0.551142	0.465574	0.488211	0.503965	0.536582	0.583463	0.575996	0.624439	0.625612	0.62149	0.739974	0.622966	0.506064	0.510309	0.50445	0.582741	0.496147	0.498029	0.610543	0.4513	0.45737	0.49308	0.521179	0.479822	0.50645	0.454644	0.606898	0.618538	0.652996	0.655411	0.454685	0.752372	0.489892	0.520498	0.452732	0.455516	0.451871	0.682815	0.547426	0.737923	0.0871419	0.128791
ERR2790852	0.654132	0.418687	0.698169	0.5773	0.461781	0.595587	0.566388	0.571555	0.476295	0.481556	0.450447	0.514683	0.491421	0.355729	0.66552	0.609276	0.518665	0.740226	0.596038	0.504681	0.513081	0.453285	0.613524	0.462717	0.46492	0.576064	0.421098	0.404551	0.420931	0.377327	0.543402	0.513886	0.607904	0.645311	0.545603	0.698944	0.577935	0.480779	0.723368	0.481887	0.4012	0.418503	0.425763	0.424945	0.582562	0.377736	0.534917	0.621167	0.569462
SRR9211660	0.524026	0.403428	0.624109	0.478171	0.571642	0.503207	0.506386	0.563653	0.452614	0.466779	0.43881	0.407419	0.438514	0.49702	0.594326	0.512737	0.46016	0.606093	0.499985	0.463058	0.489664	0.355602	0.542059	0.422003	0.422982	0.479619	0.381809	0.40408	0.361262	0.415349	0.480113	0.408377	0.501438	0.562373	0.450092	0.554256	0.499993	0.36092	0.721823	0.466033	0.363826	0.408047	0.395768	0.408215	0.526022	0.398627	0.613154	0.489877	0.462774
SRR9211666	0.70234	0.459977	0.690914	0.546211	0.641818	0.565999	0.567513	0.553389	0.493157	0.539052	0.512303	0.582508	0.520735	0.398117	0.60231	0.671296	0.632574	0.777318	0.661542	0.56154	0.563335	0.529205	0.538131	0.534861	0.546019	0.644368	0.446707	0.454074	0.459616	0.39697	0.477172	0.507431	0.464963	0.571477	0.523543	0.695093	0.687827	0.505349	0.74832	0.506614	0.445532	0.464099	0.445214	0.461485	0.644124	0.363891	0.717655	0.238254	0.209178
SRR9211694	0.701182	0.554177	0.6513	0.649306	0.63684	0.614729	0.609319	0.665323	0.530641	0.593632	0.575911	0.585794	0.6124	0.612814	0.761551	0.674057	0.569424	0.780211	0.668095	0.617224	0.626621	0.544545	0.694148	0.572423	0.574129	0.650955	0.51368	0.550393	0.543625	0.557796	0.576896	0.582769	0.574156	0.729291	0.715552	0.7161	0.640523	0.521483	0.71437	0.602937	0.588928	0.556789	0.525659	0.557239	0.677281	0.599709	0.608161	0.542472	0.511801
SRR9211661	0.733674	0.47584	0.717653	0.546188	0.687191	0.606178	0.607555	0.592311	0.514084	0.543563	0.545957	0.590741	0.528495	0.361213	0.575485	0.680782	0.663766	0.803738	0.668615	0.564798	0.565321	0.560306	0.516741	0.555322	0.558231	0.652067	0.470014	0.465796	0.502476	0.325478	0.498075	0.535136	0.47718	0.553697	0.535598	0.708333	0.711921	0.516392	0.75265	0.510856	0.536609	0.473343	0.473172	0.472201	0.69793	0.389105	0.76199	0.447297	0.413629
ERR1550165	0.74823	0.512419	0.803152	0.52505	0.356951	0.697614	0.70035	0.707275	0.606049	0.502868	0.485795	0.588286	0.448638	0.606904	0.626385	0.687182	0.478885	0.827056	0.679437	0.535152	0.547876	0.54975	0.572027	0.492651	0.504161	0.662284	0.552384	0.510184	0.52253	0.514478	0.514686	0.569996	0.674659	0.608218	0.687219	0.783529	0.659638	0.567392	0.754953	0.464066	0.629688	0.509725	0.557052	0.51549	0.731597	0.593635	0.502095	0.710293	0.677755
SRR2533853	0.774001	0.500368	0.733114	0.365628	0.743175	0.65953	0.660288	0.611595	0.543444	0.595713	0.517327	0.645623	0.412893	0.613948	0.343224	0.73491	0.573783	0.855146	0.728371	0.614951	0.620226	0.614163	0.296339	0.610248	0.609022	0.712727	0.47169	0.502154	0.531135	0.544342	0.30661	0.478617	0.316994	0.319332	0.66934	0.765812	0.771183	0.571406	0.654929	0.395366	0.568041	0.501078	0.463548	0.489685	0.766558	0.594637	0.821379	0.519125	0.487693
SRR2533851	0.780436	0.503804	0.731512	0.350051	0.750664	0.664302	0.664841	0.617997	0.544749	0.601021	0.52084	0.651748	0.405029	0.614249	0.31343	0.74146	0.573159	0.861465	0.735299	0.620266	0.625738	0.620458	0.266168	0.616581	0.614978	0.719768	0.475841	0.50516	0.536057	0.546409	0.308945	0.477585	0.339264	0.289667	0.671632	0.772392	0.777109	0.577148	0.64308	0.400379	0.570935	0.504441	0.466492	0.492435	0.771247	0.599413	0.831585	0.533243	0.492551
SRR2533856	0.770963	0.497137	0.716228	0.34992	0.737834	0.651605	0.652569	0.613389	0.532472	0.593735	0.509674	0.642015	0.400955	0.609108	0.350425	0.732856	0.55506	0.851982	0.726523	0.614029	0.620589	0.607991	0.303961	0.60783	0.603766	0.710271	0.465041	0.49619	0.523821	0.545212	0.288976	0.469031	0.311789	0.325955	0.664274	0.763455	0.769063	0.568062	0.649838	0.389496	0.561493	0.497781	0.456015	0.486669	0.766898	0.589115	0.813732	0.520638	0.477559
SRR2533858	0.77596	0.502937	0.710698	0.346992	0.74722	0.651163	0.651314	0.616983	0.534207	0.599165	0.513627	0.646934	0.404018	0.610446	0.33613	0.73732	0.552357	0.857008	0.730492	0.619419	0.625202	0.612297	0.29114	0.612901	0.608292	0.713397	0.470259	0.50207	0.527282	0.546902	0.296802	0.478544	0.325424	0.310359	0.667058	0.766777	0.773575	0.572753	0.635497	0.395986	0.566638	0.503684	0.464531	0.492251	0.771603	0.590495	0.821792	0.502594	0.451689
SRR2533864	0.780164	0.506733	0.729037	0.360053	0.749621	0.661572	0.662028	0.618353	0.546653	0.60191	0.52144	0.652299	0.40472	0.614452	0.316076	0.741289	0.56808	0.861247	0.734133	0.621503	0.627959	0.618506	0.269425	0.616228	0.61429	0.718294	0.476928	0.507643	0.534226	0.547997	0.302932	0.483708	0.342485	0.292169	0.672121	0.771288	0.776752	0.577956	0.636855	0.401057	0.572601	0.50718	0.473104	0.495927	0.7728	0.597523	0.830981	0.51688	0.472215
SRR2533865	0.773657	0.503532	0.722936	0.360655	0.744743	0.656797	0.657711	0.612416	0.539803	0.597242	0.51459	0.647424	0.403545	0.613643	0.332672	0.73432	0.559635	0.855146	0.729158	0.616964	0.623735	0.61233	0.286498	0.610269	0.609081	0.713626	0.474476	0.503322	0.529962	0.5454	0.298211	0.482468	0.324592	0.308134	0.667923	0.765699	0.77163	0.573039	0.64107	0.396832	0.568367	0.503537	0.471012	0.492463	0.767995	0.593896	0.824387	0.505768	0.46213
SRR7636746	0.509954	0.285843	0.623989	0.554596	0.492074	0.524267	0.52642	0.561208	0.355597	0.272913	0.31581	0.331167	0.516371	0.50325	0.615233	0.468693	0.44848	0.600573	0.463887	0.302357	0.31603	0.250879	0.587921	0.228275	0.210745	0.440384	0.290737	0.278591	0.295181	0.450797	0.456099	0.364431	0.541325	0.601156	0.566463	0.567761	0.492905	0.271409	0.676048	0.360304	0.395252	0.283389	0.30169	0.295309	0.613439	0.498146	0.530569	0.551722	0.5222
SRR7635544	0.548735	0.324289	0.583575	0.576507	0.532554	0.523986	0.524591	0.587258	0.362789	0.318301	0.351541	0.354933	0.553488	0.521023	0.651566	0.494671	0.434296	0.633416	0.487208	0.369349	0.381428	0.279243	0.625715	0.288934	0.270718	0.465869	0.317281	0.31536	0.341008	0.476899	0.466728	0.402013	0.56233	0.637874	0.598545	0.587671	0.513382	0.295165	0.656753	0.388382	0.422466	0.321802	0.332157	0.333699	0.632602	0.521494	0.537525	0.571513	0.539488
ERR1683927	0.735922	0.495821	0.719834	0.548288	0.691073	0.608878	0.610251	0.593059	0.518411	0.547214	0.562013	0.593653	0.53088	0.395979	0.573606	0.682229	0.667273	0.804889	0.66891	0.564063	0.561931	0.563646	0.51722	0.560135	0.5612	0.652873	0.498974	0.497398	0.532938	0.355176	0.497611	0.539937	0.514393	0.554414	0.537942	0.711282	0.712285	0.520744	0.757247	0.526215	0.568854	0.493519	0.501091	0.488809	0.720332	0.425932	0.794004	0.492631	0.476871
ERR1683969	0.721371	0.493086	0.717875	0.572854	0.685876	0.603984	0.60367	0.606929	0.458649	0.545135	0.558162	0.595885	0.547715	0.382448	0.582317	0.686472	0.657318	0.798818	0.675464	0.554728	0.552854	0.560559	0.550708	0.556974	0.559427	0.659423	0.490574	0.484454	0.519947	0.364042	0.542739	0.539239	0.543954	0.576125	0.532979	0.71656	0.714436	0.520474	0.736142	0.521054	0.555892	0.484311	0.485744	0.481537	0.693604	0.424727	0.755395	0.550721	0.50754
ERR1684307	0.688109	0.456762	0.707801	0.499845	0.64001	0.595841	0.596118	0.552597	0.471979	0.515152	0.509033	0.567566	0.480469	0.342247	0.547336	0.655262	0.609716	0.764115	0.645316	0.529954	0.532806	0.528439	0.477232	0.516862	0.530505	0.628848	0.455581	0.45555	0.477298	0.298523	0.449171	0.493443	0.450999	0.520474	0.487662	0.682752	0.669653	0.486115	0.685496	0.490423	0.517326	0.453587	0.456018	0.44916	0.653732	0.369548	0.731625	0.416074	0.391335
ERR1684284	0.739183	0.506542	0.720544	0.575523	0.694617	0.613056	0.614458	0.618144	0.521266	0.550047	0.566463	0.59893	0.550933	0.402683	0.580014	0.687425	0.681886	0.807507	0.674548	0.566244	0.564921	0.569874	0.550763	0.564121	0.564261	0.659519	0.511376	0.501491	0.540509	0.378368	0.554416	0.545293	0.572491	0.576356	0.53923	0.718312	0.717046	0.530835	0.762463	0.534588	0.575707	0.499068	0.509258	0.495525	0.722882	0.434468	0.797043	0.54921	0.531121
SRR7635743	0.641835	0.451419	0.615458	0.571033	0.579382	0.564731	0.559239	0.634182	0.46968	0.546338	0.485362	0.540406	0.523547	0.457297	0.671379	0.629957	0.50535	0.719018	0.625346	0.570249	0.581257	0.508334	0.628511	0.529494	0.531731	0.609356	0.424195	0.429492	0.446132	0.499388	0.549815	0.496851	0.613634	0.656473	0.635718	0.661469	0.605584	0.480718	0.689663	0.491301	0.470309	0.450331	0.416918	0.451711	0.610488	0.460792	0.513095	0.627887	0.586633
SRR2533837	0.722586	0.501439	0.675374	0.567306	0.691317	0.599528	0.599779	0.572172	0.473882	0.542385	0.508552	0.589801	0.570002	0.611621	0.616534	0.679614	0.564132	0.80703	0.675236	0.562074	0.570087	0.555828	0.570607	0.55578	0.551514	0.659156	0.490963	0.500988	0.507699	0.549123	0.39961	0.511205	0.032391	0.589861	0.653968	0.711513	0.721295	0.51924	0.730781	0.51081	0.575216	0.502236	0.489031	0.50191	0.73308	0.590076	0.756734	0.484406	0.438909
SRR2533850	0.70258	0.494557	0.658316	0.591429	0.677263	0.566446	0.566756	0.580453	0.481231	0.529502	0.533991	0.556249	0.584663	0.532922	0.64879	0.651027	0.632042	0.771414	0.636554	0.553992	0.560094	0.520102	0.591917	0.531721	0.52711	0.618961	0.47074	0.496621	0.511218	0.538387	0.469367	0.526481	0.411786	0.620587	0.620463	0.671093	0.681377	0.483763	0.748217	0.524307	0.537103	0.495403	0.471764	0.494668	0.70199	0.533596	0.720713	0.184055	0.157672
SRR2533852	0.76769	0.495492	0.718613	0.354489	0.739319	0.653005	0.65404	0.607644	0.531451	0.589927	0.507477	0.64102	0.396566	0.606719	0.340589	0.72829	0.560481	0.849043	0.721813	0.60948	0.615854	0.60533	0.293441	0.604437	0.601717	0.706202	0.465622	0.495156	0.521149	0.537397	0.300686	0.476584	0.309245	0.316785	0.664364	0.759733	0.764677	0.566484	0.645119	0.386796	0.560321	0.495685	0.461959	0.48422	0.761925	0.586546	0.818692	0.510834	0.46769
SRR2533861	0.694667	0.472055	0.646253	0.549453	0.686905	0.576335	0.575848	0.542428	0.484761	0.531094	0.488443	0.563695	0.546014	0.544015	0.604232	0.6536	0.567628	0.771944	0.645673	0.554737	0.566496	0.526348	0.553281	0.538276	0.530345	0.628661	0.451724	0.473772	0.473198	0.518133	0.397777	0.478959	0.348237	0.575959	0.613548	0.679569	0.690283	0.488055	0.712818	0.481608	0.526759	0.474316	0.448836	0.472645	0.703917	0.550455	0.71134	0.244358	0.212772
SRR2533862	0.693199	0.474904	0.646024	0.568323	0.683465	0.571305	0.57118	0.554884	0.483918	0.527509	0.507027	0.559516	0.564918	0.538277	0.625367	0.648503	0.592526	0.767755	0.640527	0.552611	0.562976	0.52141	0.572518	0.533238	0.525532	0.623191	0.454417	0.478511	0.484712	0.522147	0.43178	0.493216	0.376309	0.597144	0.61234	0.674446	0.685226	0.483361	0.721217	0.499804	0.529458	0.477507	0.452686	0.475478	0.703802	0.545192	0.706803	0.219362	0.191084
SRR2533863	0.772393	0.500226	0.716921	0.35578	0.743931	0.652813	0.653094	0.613552	0.535924	0.595812	0.511151	0.643457	0.404774	0.611932	0.346301	0.733639	0.557275	0.853725	0.727076	0.615856	0.62141	0.60996	0.300521	0.60981	0.605712	0.710778	0.468158	0.499461	0.526752	0.547222	0.292596	0.475555	0.310643	0.321921	0.666096	0.763313	0.770474	0.569675	0.648394	0.393214	0.564566	0.500796	0.461594	0.489288	0.767632	0.590809	0.816929	0.50124	0.457116
SRR2533866	0.764944	0.493676	0.711273	0.364185	0.735814	0.646783	0.646889	0.606889	0.523335	0.587144	0.504156	0.636153	0.40376	0.611358	0.388849	0.726065	0.549431	0.845983	0.719479	0.607611	0.612799	0.602356	0.343326	0.601768	0.597691	0.702471	0.468672	0.492978	0.520109	0.544384	0.287367	0.480042	0.26336	0.364484	0.661117	0.757637	0.762343	0.561882	0.663583	0.386613	0.560027	0.494145	0.465204	0.483214	0.760434	0.587579	0.810871	0.500407	0.454771
SRR2533892	0.691979	0.465424	0.650539	0.554106	0.668388	0.560703	0.560918	0.575873	0.473548	0.52095	0.514631	0.545793	0.544841	0.473191	0.615543	0.640801	0.616421	0.76051	0.62674	0.54505	0.552652	0.508789	0.554201	0.521817	0.516971	0.608987	0.444355	0.46765	0.483763	0.477293	0.45609	0.495034	0.417431	0.587201	0.556718	0.663744	0.671116	0.473322	0.732637	0.499698	0.511039	0.466661	0.442562	0.465625	0.692692	0.474631	0.722901	0.246384	0.217784
SRR2533893	0.692322	0.463355	0.663154	0.555257	0.666037	0.560822	0.561745	0.572233	0.475184	0.515845	0.514804	0.54778	0.542156	0.495391	0.606393	0.644628	0.617539	0.761432	0.629686	0.536577	0.541547	0.512141	0.545576	0.523077	0.519191	0.611942	0.447466	0.465526	0.486535	0.473378	0.457894	0.495824	0.410615	0.578807	0.553301	0.665571	0.672593	0.47514	0.747778	0.496027	0.516242	0.464629	0.446998	0.463121	0.691274	0.47681	0.741493	0.209024	0.179771
SRR2534055	0.695504	0.507503	0.685879	0.613473	0.665056	0.573825	0.577084	0.549008	0.486638	0.522932	0.547694	0.562123	0.598904	0.590892	0.644686	0.642135	0.634149	0.768358	0.637595	0.541589	0.543848	0.526883	0.597669	0.527601	0.533863	0.624595	0.497227	0.510715	0.534138	0.546291	0.495884	0.536975	0.44017	0.621118	0.63755	0.667959	0.678717	0.488357	0.768061	0.544293	0.566218	0.505535	0.501521	0.505675	0.700137	0.562462	0.754306	0.0971119	0.16212
ERR1550571	0.734824	0.460008	0.707927	0.552064	0.672581	0.595941	0.595397	0.614391	0.516924	0.554064	0.525921	0.600184	0.505637	0.153242	0.574142	0.692588	0.675521	0.804676	0.682845	0.580398	0.58621	0.551986	0.542262	0.552618	0.559656	0.667608	0.468297	0.441332	0.478086	0.29837	0.548524	0.52939	0.586844	0.565509	0.472129	0.719796	0.714779	0.533818	0.743179	0.487511	0.405861	0.453696	0.463249	0.451855	0.64213	0.229582	0.745253	0.579412	0.54661
ERR2790897	0.877181	0.63664	0.747144	0.572744	0.863751	0.745288	0.742734	0.764525	0.63822	0.711848	0.647221	0.760614	0.622077	0.655399	0.559269	0.849648	0.708608	0.954642	0.842572	0.732051	0.743725	0.71436	0.554338	0.721655	0.715113	0.824337	0.628516	0.634282	0.639416	0.644171	0.607735	0.653441	0.683407	0.559587	0.751086	0.878414	0.882822	0.67593	0.172314	0.592527	0.704774	0.638514	0.625372	0.637629	0.879726	0.672814	0.919782	0.736503	0.675064
SRR2533998	0.488868	0.407255	0.638487	0.339246	0.639898	0.599746	0.60931	0.611411	0.501989	0.494461	0.39399	0.359943	0.3085	0.601709	0.462449	0.452693	0.233037	0.573395	0.449388	0.47914	0.512683	0.38517	0.420364	0.460497	0.459313	0.427101	0.416723	0.406981	0.38738	0.496292	0.376273	0.384539	0.564552	0.433545	0.581264	0.545684	0.474498	0.425489	0.659377	0.355112	0.520184	0.410602	0.429041	0.409611	0.709379	0.590655	0.674206	0.637047	0.594119
SRR2534018	0.257946	0.403161	0.653912	0.551206	0.648235	0.56083	0.573445	0.623773	0.423744	0.422084	0.427442	0.29927	0.509181	0.621556	0.620029	0.355293	0.344353	0.355487	0.353304	0.417846	0.449856	0.344811	0.609795	0.406182	0.403719	0.335307	0.417697	0.402343	0.381021	0.533251	0.529531	0.384321	0.585456	0.609674	0.562039	0.432493	0.349899	0.368711	0.76447	0.459775	0.521272	0.401253	0.425985	0.399107	0.701695	0.606847	0.692292	0.628196	0.606796
ERR1684209	0.712008	0.491451	0.678909	0.583061	0.675843	0.576645	0.577003	0.580597	0.489201	0.530569	0.535829	0.569173	0.569024	0.526618	0.632119	0.663655	0.638694	0.781385	0.649737	0.554679	0.557811	0.534686	0.568891	0.539766	0.536048	0.632463	0.472102	0.492724	0.512667	0.507472	0.475478	0.52554	0.420844	0.60491	0.596224	0.685022	0.692856	0.496659	0.760396	0.520999	0.541999	0.492035	0.474349	0.492089	0.696697	0.50607	0.753668	0.15763	0.126485
ERR2790883	0.796737	0.575452	0.759997	0.562971	0.767033	0.662616	0.664347	0.644814	0.565902	0.618754	0.581228	0.66242	0.57662	0.663684	0.583218	0.75004	0.662499	0.871115	0.741304	0.642232	0.646573	0.631631	0.534805	0.630793	0.630189	0.723845	0.574848	0.577087	0.596268	0.610419	0.492342	0.595354	0.487936	0.557549	0.711591	0.780781	0.785663	0.586082	0.498444	0.528215	0.647902	0.57733	0.574343	0.574401	0.790418	0.634382	0.851653	0.323376	0.285785
SRR7636110	0.728983	0.497856	0.726525	0.539012	0.673558	0.616445	0.618814	0.586194	0.520747	0.547421	0.558837	0.594425	0.517247	0.38506	0.56427	0.680928	0.653528	0.798202	0.669356	0.563832	0.561751	0.559756	0.515034	0.548222	0.560352	0.654699	0.498905	0.499041	0.526386	0.345427	0.524728	0.52945	0.559362	0.545904	0.530487	0.709409	0.703422	0.521857	0.751413	0.530247	0.562905	0.495367	0.501943	0.490713	0.712068	0.415435	0.777435	0.522034	0.515915
SRR2533917	0.730871	0.490348	0.713667	0.546688	0.688924	0.602806	0.604246	0.587816	0.512508	0.542764	0.552861	0.587239	0.530944	0.408506	0.585629	0.677164	0.660446	0.800488	0.662873	0.563315	0.562628	0.556827	0.519588	0.553851	0.555048	0.645173	0.49137	0.492197	0.528541	0.372366	0.486486	0.534162	0.444114	0.560196	0.545249	0.704768	0.706432	0.51441	0.75319	0.518397	0.562454	0.488666	0.493391	0.483554	0.714077	0.430141	0.787916	0.359651	0.342907
SRR2533916	0.726091	0.485963	0.709916	0.540921	0.68427	0.599088	0.600704	0.588106	0.51059	0.538605	0.549136	0.583073	0.525632	0.406893	0.576295	0.673349	0.65626	0.795638	0.658686	0.558073	0.558849	0.55221	0.510622	0.55008	0.551197	0.640927	0.487402	0.487589	0.524142	0.367951	0.485534	0.529568	0.443953	0.550819	0.540518	0.700302	0.70197	0.509854	0.751712	0.514018	0.558534	0.483911	0.489521	0.478617	0.713909	0.430029	0.784847	0.393645	0.37622
SRR2533950	0.723739	0.490649	0.716622	0.532465	0.676903	0.606848	0.609243	0.579825	0.513762	0.543185	0.551897	0.587108	0.515083	0.388293	0.575593	0.673282	0.651913	0.79375	0.661312	0.560587	0.562069	0.551667	0.51014	0.544792	0.554316	0.646215	0.491222	0.491804	0.521522	0.343123	0.487011	0.526323	0.458029	0.548791	0.524659	0.701137	0.700555	0.514407	0.749875	0.523435	0.558066	0.488322	0.493741	0.483963	0.711238	0.411141	0.778125	0.352991	0.345878
H059GQ	0.626449	0.379544	0.667804	0.554827	0.622985	0.56251	0.567104	0.537969	0.445941	0.454315	0.435618	0.505466	0.534244	0.529102	0.599008	0.594477	0.575709	0.704774	0.593662	0.473232	0.478103	0.462841	0.551184	0.46086	0.46295	0.578823	0.389597	0.387927	0.419254	0.439964	0.456056	0.459282	0.436104	0.578492	0.564491	0.627768	0.623628	0.41802	0.730489	0.415778	0.433372	0.380214	0.395452	0.377447	0.615218	0.482178	0.689553	0.183015	0.170549
H006YD	0.699665	0.489548	0.698884	0.624785	0.668079	0.585891	0.590181	0.559636	0.486158	0.518278	0.540958	0.56283	0.608746	0.592294	0.648853	0.650945	0.652198	0.768343	0.64735	0.535178	0.537556	0.532485	0.608279	0.525155	0.528342	0.635304	0.485597	0.49464	0.53038	0.546691	0.505872	0.540769	0.465047	0.630955	0.645039	0.67656	0.682152	0.484239	0.773567	0.52644	0.551395	0.490827	0.490971	0.488546	0.699552	0.562101	0.758371	0.0692431	0.137511
ERR1683923	0.705181	0.488604	0.683404	0.591975	0.672696	0.575759	0.576891	0.568113	0.477722	0.528769	0.530923	0.572016	0.57919	0.541434	0.640365	0.66335	0.63854	0.775895	0.651375	0.547514	0.55023	0.531392	0.576075	0.536919	0.535954	0.634744	0.470072	0.48901	0.504837	0.514704	0.479556	0.530229	0.425741	0.614049	0.617	0.685139	0.692284	0.491039	0.749862	0.517649	0.538629	0.489626	0.473289	0.48916	0.67865	0.51737	0.746454	0.131603	0.0986004
ERR1683965	0.72039	0.518226	0.696804	0.620602	0.683914	0.584934	0.586328	0.576562	0.502236	0.538143	0.561658	0.579993	0.606479	0.5907	0.654245	0.669548	0.661185	0.790025	0.656231	0.560539	0.560748	0.551337	0.602146	0.550137	0.550729	0.639076	0.508671	0.520811	0.545701	0.556221	0.50362	0.555255	0.442884	0.628529	0.647884	0.692378	0.700007	0.505566	0.784749	0.551875	0.578042	0.519498	0.512966	0.517046	0.712783	0.56169	0.778017	0.0706813	0.111823
ERR1684340	0.896626	0.745931	0.761346	0.91101	0.928133	0.788094	0.791155	0.82559	0.710758	0.774951	0.782233	0.75844	0.900138	0.657443	0.941236	0.844272	0.890308	0.945028	0.836585	0.807737	0.813029	0.742359	0.922058	0.769029	0.759753	0.825805	0.698366	0.728434	0.74355	0.826331	0.803244	0.777346	0.814868	0.930666	0.895679	0.84228	0.874779	0.706852	0.991992	0.786136	0.718184	0.743643	0.695507	0.746659	0.911544	0.766491	0.850512	0.811005	0.786561
SRR7636501	0.711337	0.478944	0.701492	0.560494	0.67367	0.591098	0.591633	0.586206	0.495015	0.531129	0.542654	0.580094	0.536237	0.392776	0.563826	0.668688	0.651697	0.784392	0.656113	0.539966	0.538199	0.548715	0.533155	0.544673	0.546032	0.641629	0.482573	0.472682	0.50962	0.372463	0.530497	0.522674	0.552206	0.56052	0.53243	0.701083	0.697954	0.508483	0.736175	0.505647	0.5461	0.470656	0.478983	0.466783	0.695704	0.427129	0.774145	0.531706	0.508622
SRR7636120	0.656135	0.467743	0.675342	0.578794	0.596002	0.557678	0.556742	0.546656	0.399864	0.495637	0.492645	0.531968	0.565373	0.526675	0.630588	0.630979	0.568658	0.734772	0.624964	0.511758	0.519109	0.496347	0.578693	0.489845	0.496805	0.610207	0.446026	0.463298	0.481662	0.50823	0.44837	0.495209	0.435961	0.605408	0.601842	0.650135	0.641365	0.454229	0.685376	0.507593	0.508316	0.468319	0.446243	0.468572	0.628823	0.513863	0.664568	0.282549	0.259347
SRR7635547	0.79542	0.521755	0.744719	0.45061	0.767155	0.672054	0.671725	0.677927	0.515643	0.629634	0.545886	0.675247	0.51724	0.569095	0.427074	0.766641	0.621314	0.880395	0.76263	0.643078	0.653721	0.636073	0.416166	0.638935	0.633479	0.748642	0.474547	0.512468	0.531361	0.587394	0.501136	0.517034	0.598338	0.415474	0.7134	0.802527	0.801213	0.600195	0.627235	0.480685	0.544756	0.519534	0.455024	0.511359	0.776831	0.599172	0.825626	0.667482	0.60942
SRR7636749	0.837779	0.650043	0.786401	0.685553	0.862924	0.757021	0.757368	0.754392	0.635988	0.70505	0.649321	0.711331	0.700641	0.624912	0.629923	0.805025	0.721637	0.917356	0.801459	0.736011	0.744795	0.685579	0.634606	0.701498	0.691817	0.787943	0.610887	0.639854	0.639472	0.711515	0.63459	0.678804	0.71756	0.629616	0.812302	0.835412	0.837672	0.653443	0.712718	0.587749	0.666147	0.649957	0.599781	0.6488	0.861562	0.694573	0.82202	0.758131	0.708278
SRR7635940	0.781276	0.554157	0.67927	0.5526	0.776617	0.661071	0.657024	0.682744	0.490025	0.636688	0.55117	0.659283	0.583672	0.600643	0.562208	0.753703	0.575917	0.865136	0.74935	0.659266	0.669018	0.623706	0.543778	0.636558	0.627505	0.734828	0.523491	0.540516	0.541246	0.63154	0.519874	0.578746	0.615067	0.550676	0.738807	0.788054	0.7869	0.591408	0.616387	0.495189	0.582333	0.553499	0.511765	0.553255	0.768033	0.63144	0.791225	0.686467	0.630067
[truncated: 923 more rows]
[truncated: 1,655 more columns]

## Sheet: Figure 1E_3
Figure 1E
Data3 weighted_unifrac_PCOA_Merge
x	y	z	shannon	Age	Age_Exchange	Source	Source_ExcAge	Study
0.152755	-0.00960952	-0.192666	NA	20	20	uterus	uterus_20	NA
0.0703073	-0.0141186	-0.165692	NA	30	30	uterus	uterus_30	NA
0.103659	-0.0176748	-0.141273	NA	40	40	uterus	uterus_40	NA
[truncated: 7 more rows]

## Sheet: Figure 1F
Figure 1F
Abundacne_Change
[truncated: 73 more rows]

## Sheet: Figure 2B_1
Figure 2B
Data1 metadata
[truncated: 263 more rows]

## Sheet: Figure 2B_2
Figure 2B
[truncated: 264 more rows]
[truncated: 213 more columns]

[truncated: 29 more sheets: Figure 2F_1, Figure 2F_2, Figure 3A_1, Figure 3A_2, Figure 3B_1, Figure 3B_2, Figure 3C, Figure 4B, Figure 4E, Figure 5I_1, FIgure 5I_2, Figure S3C_1, Figure S3C_2, Figure S5A_1, Figure S5A_2, FIgure S5A_3, Figure S5B, Figure 4g, Figure 4h, Figure 4i …]
